# Supplementary material for: Do duplication-inducing elements ‘cooperate’ with genes in evolutionary arms races? A case study on cereal crop pathogenesis
Source: BMC Plant Biol. 2025 Oct 30;25:1478. doi: 10.1186/s12870-025-07328-6 (PMC12573847; doi:10.1186/s12870-025-07328-6)
Supplement: Supplementary file 4 — Supplementary Material 4. [file 12870_2025_7328_MOESM4_ESM.zip]

Archive with 6 entries (6 files):
- MTRW_RGS_SM_table1.csv
- MTRW_RGS_SM_table2.csv
- MTRW_RGS_SM_table3.csv
- MTRW_RGS_SM_table4.csv
- MTRW_RGS_SM_table5.csv
- MTRW_RGS_SM_table6.csv
