# Supplementary material for: Do duplication-inducing elements ‘cooperate’ with genes in evolutionary arms races? A case study on cereal crop pathogenesis
Source: BMC Plant Biol. 2025 Oct 30;25:1478. doi: 10.1186/s12870-025-07328-6 (PMC12573847; doi:10.1186/s12870-025-07328-6)
Supplement: Supplementary file 4 — Supplementary Material 4. [file 12870_2025_7328_MOESM4_ESM.zip › MTRW_RGS_SM_table1.csv]

chr	start	end	lDPR_regionid
chr1H	1122977	1447952	1
chr1H	2086887	2092910	2
chr1H	2517143	2548792	3
chr1H	3440041	3541935	4
chr1H	3678850	3785215	5
chr1H	3844767	4187977	6
chr1H	4204150	4307681	7
chr1H	4330599	4349460	8
chr1H	5443813	5451606	9
chr1H	5727596	5873541	10
chr1H	7037949	7050897	11
chr1H	7166456	7534526	12
chr1H	8796458	8830594	13
chr1H	9200625	9271735	14
chr1H	10404594	10521727	15
chr1H	10746019	10761075	16
chr1H	11221555	11427355	17
chr1H	12137878	12604344	18
chr1H	12845217	12967517	19
chr1H	13001158	13137108	20
chr1H	13978212	13990907	21
chr1H	17743715	17757930	22
chr1H	19501064	19580106	23
chr1H	19956864	20068831	24
chr1H	21975781	22150795	25
chr1H	22180473	22196077	26
chr1H	22756255	22789372	27
chr1H	22931565	22948011	28
chr1H	23373940	23403383	29
chr1H	23810574	23868998	30
chr1H	24220795	24381765	31
chr1H	25387422	25628629	32
chr1H	28435983	28580341	33
chr1H	28743243	28778180	34
chr1H	29440285	29476102	35
chr1H	30616218	30716082	36
chr1H	33449765	33463581	37
chr1H	33854500	33899121	38
chr1H	35048488	35065612	39
chr1H	35215262	35336337	40
chr1H	35395937	35410083	41
chr1H	37100469	37149651	42
chr1H	37829698	37990947	43
chr1H	40013435	40116371	44
chr1H	41011913	41059443	45
chr1H	42760556	42835126	46
chr1H	46734218	46768073	47
chr1H	49768746	49879199	48
chr1H	50654893	50669031	49
chr1H	52194920	52219176	50
chr1H	65773812	65793105	51
chr1H	73535721	73677765	52
chr1H	96730385	96790281	53
chr1H	103234115	103248103	54
chr1H	103913684	104090359	55
chr1H	107263770	107293123	56
chr1H	108602019	108630126	57
chr1H	114640457	114682896	58
chr1H	123032213	123040835	59
chr1H	130167967	130183748	60
chr1H	132086514	132163353	61
chr1H	132231966	132469778	62
chr1H	136261236	136278721	63
chr1H	141102780	141117209	64
chr1H	144868024	144883036	65
chr1H	148873374	148908563	66
chr1H	152509078	152629684	67
chr1H	162896823	162923175	68
chr1H	177521114	177569609	69
chr1H	185262104	185270205	70
chr1H	190133217	190175035	71
chr1H	195649008	195686571	72
chr1H	197369160	197438408	73
chr1H	198905637	198919670	74
chr1H	202028727	202043316	75
chr1H	216257632	216270561	76
chr1H	233841790	233901939	77
chr1H	235737601	235751377	78
chr1H	238316210	238463194	79
chr1H	249580627	249638512	80
chr1H	251856652	251872075	81
chr1H	254139500	254161093	82
chr1H	254866278	254882784	83
chr1H	271064634	271081032	84
chr1H	271455939	271504777	85
chr1H	284925142	284947921	86
chr1H	300632994	300661003	87
chr1H	306201719	306300093	88
chr1H	308287464	308304316	89
chr1H	310315551	310352378	90
chr1H	316478714	316569818	91
chr1H	321532723	321546125	92
chr1H	323653716	323725862	93
chr1H	334353037	334368293	94
chr1H	336546297	336588258	95
chr1H	339054977	339067461	96
chr1H	344231741	344247882	97
chr1H	345092476	345101054	98
chr1H	347453627	347721043	99
chr1H	348345612	348512990	100
chr1H	349533945	349549716	101
chr1H	349932770	350043859	102
chr1H	358720585	358770491	103
chr1H	369900223	369913151	104
chr1H	374934286	375059114	105
chr1H	392124937	392145296	106
chr1H	397890640	397900536	107
chr1H	402340671	402363427	108
chr1H	405031817	405310253	109
chr1H	406233820	406605201	110
chr1H	412631755	412667247	111
chr1H	414164874	414512553	112
chr1H	415319655	415334224	113
chr1H	419154697	419162072	114
chr1H	420351672	420676563	115
chr1H	425581656	425833406	116
chr1H	428193373	428215227	117
chr1H	429933592	429947531	118
chr1H	431722435	431815489	119
chr1H	437328499	437342064	120
chr1H	438442909	438456145	121
chr1H	441259291	441371129	122
chr1H	445577456	445604264	123
chr1H	445732854	445747890	124
chr1H	446389367	446530923	125
chr1H	450017962	450037029	126
chr1H	452741694	452760708	127
chr1H	455341252	455364120	128
chr1H	456897249	456910802	129
chr1H	457640681	457830510	130
chr1H	466225716	466423299	131
chr1H	475429311	475608822	132
chr1H	482673539	482697388	133
chr1H	483003958	483011143	134
chr1H	484631818	484639515	135
chr1H	485329467	485345254	136
chr1H	486365808	486387996	137
chr1H	490063464	490078150	138
chr1H	493474486	493513989	139
chr1H	493775128	493907566	140
chr1H	493931766	493982552	141
chr1H	497001110	497016322	142
chr1H	498616201	498929442	143
chr1H	500540995	500637976	144
chr1H	503964135	503984315	145
chr1H	504604586	504617339	146
chr1H	504980123	505027876	147
chr1H	507078089	507305845	148
chr1H	508668048	508735604	149
chr1H	509002904	509025821	150
chr1H	510544351	510695610	151
chr1H	513016664	513274795	152
chr1H	514190095	514205477	153
chr1H	515026257	515347944	154
chr2H	901794	918568	155
chr2H	1555937	1656026	156
chr2H	2727673	2953552	157
chr2H	3049935	3073594	158
chr2H	3712228	3949500	159
chr2H	5885820	6144786	160
chr2H	8101039	8223442	161
chr2H	8517519	8552615	162
chr2H	9085229	9100582	163
chr2H	10759312	10945197	164
chr2H	11301668	11473662	165
chr2H	13069981	13180985	166
chr2H	13678986	13761815	167
chr2H	14229394	14561527	168
chr2H	14764893	14979924	169
chr2H	16434816	16582032	170
chr2H	16735952	17077214	171
chr2H	17348066	17397441	172
chr2H	17863042	17876883	173
chr2H	18012109	18322395	174
chr2H	18529800	18554983	175
chr2H	19630960	19813746	176
chr2H	20749648	20930054	177
chr2H	22526359	22651830	178
chr2H	22752262	22962412	179
chr2H	23916171	23937163	180
chr2H	24554991	24570728	181
chr2H	26397533	26410283	182
chr2H	27540276	27557567	183
chr2H	27763451	27810063	184
chr2H	29015063	29268922	185
chr2H	29551367	29589720	186
chr2H	29875340	29936125	187
chr2H	30493145	30584947	188
chr2H	33238629	33260826	189
chr2H	33415581	33759541	190
chr2H	35438973	35455680	191
chr2H	38195092	38387279	192
chr2H	39505941	39531549	193
chr2H	41833846	42112392	194
chr2H	43359194	43522517	195
chr2H	43832909	43847915	196
chr2H	44679542	44689695	197
chr2H	45584889	45745056	198
chr2H	47758577	47808464	199
chr2H	51047770	51346917	200
chr2H	51476393	51727517	201
chr2H	53831247	53849329	202
chr2H	54354604	54368323	203
chr2H	55487893	55765149	204
chr2H	59450923	59573439	205
chr2H	60432144	60460502	206
chr2H	60965866	60992891	207
chr2H	62501652	62757743	208
chr2H	67498541	67522770	209
chr2H	69168677	69188173	210
chr2H	72473265	72517587	211
chr2H	79011083	79169911	212
chr2H	79176114	79296937	213
chr2H	80216241	80589154	214
chr2H	82055330	82229787	215
chr2H	82378243	82391185	216
chr2H	83790232	83802714	217
chr2H	91960414	91973800	218
chr2H	93846817	93974845	219
chr2H	94146721	94159694	220
chr2H	117627831	117656277	221
chr2H	123107694	123121085	222
chr2H	128034157	128229001	223
chr2H	135379693	135387344	224
chr2H	144278093	144283893	225
chr2H	147577051	147826817	226
chr2H	148531330	148569230	227
chr2H	159716240	159728700	228
chr2H	169198252	169215160	229
chr2H	183137731	183162538	230
chr2H	185332261	185375209	231
chr2H	198521856	198577072	232
chr2H	202914361	202938569	233
chr2H	206735425	206779717	234
chr2H	210804807	210825848	235
chr2H	211753867	211974854	236
chr2H	216378946	216396864	237
chr2H	219622109	219636318	238
chr2H	227778280	227788683	239
chr2H	231170057	231180718	240
chr2H	242632996	242674578	241
chr2H	253196137	253269225	242
chr2H	271223976	271232924	243
chr2H	281001313	281033583	244
chr2H	285173172	285194637	245
chr2H	292787663	292806899	246
chr2H	294240289	294255554	247
chr2H	295801495	295901703	248
chr2H	308078935	308093519	249
chr2H	311800752	311932175	250
chr2H	323601999	323618784	251
chr2H	334750815	334878350	252
chr2H	335628694	335638375	253
chr2H	350149396	350182958	254
chr2H	350402076	350432003	255
chr2H	356022308	356030024	256
chr2H	362138383	362153581	257
chr2H	365789967	365811016	258
chr2H	368120462	368181657	259
chr2H	369347748	369385608	260
chr2H	373101677	373111710	261
chr2H	375133106	375179111	262
chr2H	378522562	378550037	263
chr2H	397066893	397079550	264
chr2H	403228238	403245534	265
chr2H	409058138	409078553	266
chr2H	411106326	411188132	267
chr2H	411210086	411247307	268
chr2H	412120588	412135964	269
chr2H	415283810	415323328	270
chr2H	418864621	418885324	271
chr2H	426930722	426946898	272
chr2H	430840512	431096825	273
chr2H	448150278	448164707	274
chr2H	452709930	452728005	275
chr2H	453697744	453917901	276
chr2H	460127266	460251324	277
chr2H	461117999	461175358	278
chr2H	463287810	463308244	279
chr2H	463593263	463616757	280
chr2H	481032785	481075581	281
chr2H	492489087	492521308	282
chr2H	499446293	499456589	283
chr2H	500311959	500482157	284
chr2H	501564200	501902188	285
chr2H	517377955	517393028	286
chr2H	523542824	523564915	287
chr2H	524848961	524856693	288
chr2H	526557975	526637528	289
chr2H	528688537	528703936	290
chr2H	533556162	533743612	291
chr2H	538530734	538769773	292
chr2H	541747073	541885155	293
chr2H	543455885	543472283	294
chr2H	546496632	546510126	295
chr2H	552718944	552726381	296
chr2H	561225845	561441055	297
chr2H	567790206	568094924	298
chr2H	570312744	570481207	299
chr2H	582239926	582336196	300
chr2H	590098398	590127243	301
chr2H	591059825	591095248	302
chr2H	591362012	591377341	303
chr2H	591771708	591784614	304
chr2H	592532395	592558616	305
chr2H	597427767	597444557	306
chr2H	598382072	598454739	307
chr2H	598834710	598879564	308
chr2H	600873636	600895764	309
chr2H	600981509	600996963	310
chr2H	605578186	605686825	311
chr2H	606920360	606933774	312
chr2H	607698883	607907257	313
chr2H	614431220	614785451	314
chr2H	615311842	615331543	315
chr2H	617990209	618003587	316
chr2H	619489041	619698239	317
chr2H	621029290	621194656	318
chr2H	624220892	624235386	319
chr2H	625728701	626005318	320
chr2H	629266696	629339612	321
chr2H	634371795	634383954	322
chr2H	634812469	635096893	323
chr2H	635328649	635523865	324
chr2H	636055882	636209734	325
chr2H	637657991	637673381	326
chr2H	638616024	638685569	327
chr2H	638813688	638981075	328
chr2H	640800580	640821767	329
chr2H	645654432	645848822	330
chr2H	647143207	647287645	331
chr2H	647723292	647750194	332
chr2H	648780575	649005684	333
chr2H	651531165	651547129	334
chr2H	652459109	652472692	335
chr2H	653588146	653602330	336
chr2H	654131547	654159402	337
chr2H	655332806	655346247	338
chr2H	656286781	656306081	339
chr2H	658207699	658267921	340
chr2H	658431157	658510595	341
chr2H	659902822	659994306	342
chr2H	660663180	660683162	343
chr2H	662283476	662480545	344
chr2H	662522343	662711865	345
chr3H	3120107	3284526	346
chr3H	3514783	3538784	347
chr3H	4327416	4454274	348
chr3H	4612347	4974736	349
chr3H	8258098	8301435	350
chr3H	9761117	9813377	351
chr3H	9858901	9899755	352
chr3H	10160933	10322044	353
chr3H	11100427	11345940	354
chr3H	11392314	11467195	355
chr3H	11516556	11677786	356
chr3H	14474639	14695194	357
chr3H	16858889	16927663	358
chr3H	16966339	17097052	359
chr3H	18960661	18987504	360
chr3H	25443745	25469486	361
chr3H	25950714	25966154	362
chr3H	26498141	26639020	363
chr3H	27539169	27691655	364
chr3H	28638300	29005632	365
chr3H	29735833	29754729	366
chr3H	35360332	35376516	367
chr3H	37008628	37081672	368
chr3H	41171967	41530193	369
chr3H	45656311	45670442	370
chr3H	46702224	47025420	371
chr3H	50389589	50421025	372
chr3H	51356320	51380820	373
chr3H	52082215	52130010	374
chr3H	69005940	69021430	375
chr3H	74063920	74084207	376
chr3H	76190240	76463117	377
chr3H	78664679	78678083	378
chr3H	79067854	79086179	379
chr3H	79444978	79463112	380
chr3H	84966546	85017368	381
chr3H	90277659	90303310	382
chr3H	96906252	96921550	383
chr3H	117095284	117242979	384
chr3H	118116338	118147631	385
chr3H	120111649	120257770	386
chr3H	129789838	129949271	387
chr3H	131793825	131817131	388
chr3H	137184796	137207436	389
chr3H	137462965	137481087	390
chr3H	150313008	150329632	391
chr3H	151384935	151466992	392
chr3H	151792867	151808202	393
chr3H	158429971	158444183	394
chr3H	162876854	162895786	395
chr3H	164640459	164653211	396
chr3H	171261916	171332621	397
chr3H	187360370	187374395	398
chr3H	187946015	188062622	399
chr3H	197174815	197201624	400
chr3H	199813779	199861971	401
chr3H	200898180	201058514	402
chr3H	206062946	206079465	403
chr3H	224155495	224164918	404
chr3H	231712827	231960750	405
chr3H	248119369	248133031	406
chr3H	251864837	251880268	407
chr3H	263177669	263224174	408
chr3H	267777746	267795459	409
chr3H	268917021	268926690	410
chr3H	292811290	292895982	411
chr3H	307269460	307288839	412
chr3H	314226197	314251688	413
chr3H	317333966	317355152	414
chr3H	319209127	319232087	415
chr3H	319946313	320022939	416
chr3H	323444824	323528980	417
chr3H	323641316	323654314	418
chr3H	324958821	324975396	419
chr3H	332706063	332721433	420
chr3H	333222246	333237363	421
chr3H	333835137	333929461	422
chr3H	335754204	335769580	423
chr3H	336458936	336468198	424
chr3H	336859002	336948956	425
chr3H	342025426	342042721	426
chr3H	348828952	348846145	427
chr3H	358100592	358113631	428
chr3H	365559442	365569847	429
chr3H	375465969	375491691	430
chr3H	378267367	378283866	431
chr3H	388737191	388755686	432
chr3H	389847423	389953779	433
chr3H	395338349	395569906	434
chr3H	397178818	397193540	435
chr3H	397427803	397444247	436
chr3H	400146800	400160691	437
chr3H	400265743	400281667	438
chr3H	420570009	420582970	439
chr3H	432581836	432596979	440
chr3H	432952309	432968226	441
chr3H	442072895	442329062	442
chr3H	444332931	444390528	443
chr3H	447299924	447338116	444
chr3H	459764213	459785951	445
chr3H	466057230	466071882	446
chr3H	469690705	469704325	447
chr3H	479207010	479242461	448
chr3H	480256280	480273606	449
chr3H	481344001	481485995	450
chr3H	495248805	495264079	451
chr3H	499554673	499570540	452
chr3H	500652672	500665715	453
chr3H	501557848	501569374	454
chr3H	503243830	503257162	455
chr3H	506875236	506907443	456
chr3H	514836782	515210011	457
chr3H	520588213	520602741	458
chr3H	520981558	520996237	459
chr3H	523048846	523062430	460
chr3H	525212968	525371582	461
chr3H	532716160	532729975	462
chr3H	535093507	535114084	463
chr3H	536897286	536928007	464
chr3H	545688361	545702055	465
chr3H	548006308	548198476	466
chr3H	550687598	550717002	467
chr3H	553308604	553348152	468
chr3H	553588789	553781516	469
chr3H	560112178	560188706	470
chr3H	563429607	563442036	471
chr3H	564731061	565049317	472
chr3H	565810892	565909874	473
chr3H	566052788	566099751	474
chr3H	566239262	566409211	475
chr3H	568710867	568734770	476
chr3H	571339121	571570168	477
chr3H	573842515	573857692	478
chr3H	577503956	577525187	479
chr3H	579813043	579842006	480
chr3H	580076525	580288404	481
chr3H	580746607	580881728	482
chr3H	581802437	581998983	483
chr3H	582384645	582612796	484
chr3H	583152566	583173166	485
chr3H	583628219	583659816	486
chr3H	584357781	584674513	487
chr3H	588397165	588454101	488
chr3H	588503906	588533719	489
chr3H	589427968	589452745	490
chr3H	589601240	589752345	491
chr3H	589934027	589951536	492
chr3H	590043028	590057695	493
chr3H	590479853	590564527	494
chr3H	590911816	590988169	495
chr3H	591219224	591274912	496
chr3H	591612096	591646278	497
chr3H	592141855	592421172	498
chr3H	592887248	592913164	499
chr3H	593114571	593320465	500
chr3H	593514222	593803242	501
chr3H	598092846	598222802	502
chr3H	599594239	599608340	503
chr3H	602860969	602875933	504
chr3H	603436026	603449480	505
chr3H	604664126	604690394	506
chr3H	604712198	604731201	507
chr3H	605509590	605585943	508
chr3H	605902789	605920254	509
chr3H	606251107	606424818	510
chr3H	608930448	609121982	511
chr3H	609900480	609912758	512
chr3H	610726071	610826603	513
chr3H	610877699	611176644	514
chr3H	611931201	611965988	515
chr3H	612404560	612442784	516
chr3H	612995022	613022042	517
chr3H	613711312	613724972	518
chr3H	613760957	613938060	519
chr3H	614188027	614485299	520
chr3H	614690210	614705079	521
chr3H	614846599	614941167	522
chr3H	615049830	615156810	523
chr3H	615304758	615332105	524
chr3H	615489285	615517438	525
chr3H	615780927	615793469	526
chr3H	616708848	616912838	527
chr3H	617002356	617163737	528
chr3H	617328364	617356192	529
chr3H	618865473	618958225	530
chr3H	619566157	619777568	531
chr3H	619959046	619989694	532
chr4H	84010	419362	533
chr4H	1769257	1804360	534
chr4H	9900093	9933495	535
chr4H	10466210	10478970	536
chr4H	12874043	12893189	537
chr4H	14836820	14866382	538
chr4H	15772570	15845043	539
chr4H	16010352	16023876	540
chr4H	18375161	18412746	541
chr4H	22448995	22652995	542
chr4H	26795394	26920432	543
chr4H	47653894	47669328	544
chr4H	49672169	49967678	545
chr4H	57733345	57746334	546
chr4H	62218639	62378043	547
chr4H	66081534	66171937	548
chr4H	68908416	68929078	549
chr4H	74927763	74940997	550
chr4H	77200756	77215600	551
chr4H	78750242	78764327	552
chr4H	85140881	85154899	553
chr4H	86692194	86705209	554
chr4H	92120814	92224760	555
chr4H	93759687	93776119	556
chr4H	101657983	101791616	557
chr4H	111050400	111231006	558
chr4H	113408103	113428366	559
chr4H	150507469	150527813	560
chr4H	151496381	151515958	561
chr4H	159517727	159533479	562
chr4H	160377759	160396018	563
chr4H	160924759	160947398	564
chr4H	178632747	178656275	565
chr4H	188631706	188648722	566
chr4H	196459849	196474505	567
chr4H	225047812	225061802	568
chr4H	226347221	226361879	569
chr4H	233847314	233863625	570
chr4H	235557168	235587980	571
chr4H	250312544	250324097	572
chr4H	254641406	254664605	573
chr4H	265480977	265509563	574
chr4H	267826456	267851549	575
chr4H	274283062	274297135	576
chr4H	290586934	290729989	577
chr4H	293800165	293819817	578
chr4H	305217094	305230482	579
chr4H	308732479	308748351	580
chr4H	311035457	311050783	581
chr4H	311452979	311467257	582
chr4H	331868893	331940972	583
chr4H	340457512	340465396	584
chr4H	356184204	356197205	585
chr4H	363170982	363353834	586
chr4H	377004816	377153165	587
chr4H	381829789	381850635	588
chr4H	382851044	382972042	589
chr4H	398277739	398352611	590
chr4H	406030891	406053485	591
chr4H	410245361	410264441	592
chr4H	412607635	412628932	593
chr4H	418615555	418776115	594
chr4H	420186135	420195339	595
chr4H	425294084	425308029	596
chr4H	427986539	428007066	597
chr4H	428867544	428913431	598
chr4H	431007244	431031206	599
chr4H	433767957	433855356	600
chr4H	435642171	435696340	601
chr4H	442823004	442885754	602
chr4H	476428690	476540796	603
chr4H	492670378	492693855	604
chr4H	493978105	494095954	605
chr4H	499865035	499892279	606
chr4H	508395734	508597086	607
chr4H	508678955	508691908	608
chr4H	511664810	511682894	609
chr4H	517735815	517748786	610
chr4H	526464876	526538274	611
chr4H	533029838	533068646	612
chr4H	536227217	536241689	613
chr4H	536677176	536697458	614
chr4H	538300934	538385439	615
chr4H	549978397	550047173	616
chr4H	554904853	554924005	617
chr4H	556798419	557022566	618
chr4H	560476995	560543451	619
chr4H	560704744	560910295	620
chr4H	563552659	563562183	621
chr4H	567992287	568005863	622
chr4H	568288420	568497805	623
chr4H	570355316	570684870	624
chr4H	572055682	572135837	625
chr4H	572647968	572673998	626
chr4H	574840300	574865874	627
chr4H	578674656	578696462	628
chr4H	578941534	578954450	629
chr4H	585779834	585984960	630
chr4H	586543767	586582217	631
chr4H	589789831	589978957	632
chr4H	597205135	597364707	633
chr4H	597729154	597859368	634
chr4H	599236321	599384242	635
chr4H	599521649	599562770	636
chr4H	599989119	600005618	637
chr4H	600444024	600490756	638
chr4H	603149851	603168983	639
chr4H	605019483	605112479	640
chr4H	605138428	605206789	641
chr4H	605936749	605950962	642
chr4H	606603676	606668344	643
chr4H	607189372	607410915	644
chr4H	608041199	608161842	645
chr4H	609568630	609582196	646
chr5H	808924	1169797	647
chr5H	2313176	2558715	648
chr5H	2995463	3168856	649
chr5H	3265325	3356674	650
chr5H	3485179	3548986	651
chr5H	3893941	3924555	652
chr5H	5453812	5470556	653
chr5H	5586968	5821487	654
chr5H	6217838	6332613	655
chr5H	6748216	6798027	656
chr5H	7022619	7106207	657
chr5H	7589258	7604647	658
chr5H	7735729	7782578	659
chr5H	8058977	8073511	660
chr5H	8225798	8243012	661
chr5H	8424882	8564571	662
chr5H	11408929	11432659	663
chr5H	13270279	13283031	664
chr5H	16135636	16145095	665
chr5H	18161753	18210135	666
chr5H	18384583	18443640	667
chr5H	20039901	20066514	668
chr5H	22305369	22480935	669
chr5H	26634490	26978397	670
chr5H	28008591	28375804	671
chr5H	30924611	31059125	672
chr5H	38601575	38833311	673
chr5H	39113488	39131232	674
chr5H	43396260	43445233	675
chr5H	47311299	47447219	676
chr5H	48351088	48368832	677
chr5H	50486102	50511340	678
chr5H	51184012	51206679	679
chr5H	52599208	53722806	680
chr5H	61749112	61763121	681
chr5H	62619452	62713547	682
chr5H	62827395	62855497	683
chr5H	63064524	63165201	684
chr5H	65094747	65122047	685
chr5H	65324662	65339995	686
chr5H	68247837	68263166	687
chr5H	74574502	74587622	688
chr5H	82263860	82309341	689
chr5H	88843333	88860985	690
chr5H	90331948	90577308	691
chr5H	91182759	91221214	692
chr5H	92134707	92216087	693
chr5H	94920602	94941959	694
chr5H	95244365	95272565	695
chr5H	95360882	95388673	696
chr5H	99053875	99072736	697
chr5H	102936675	103119491	698
chr5H	117776579	117789696	699
chr5H	127575629	127591835	700
chr5H	129591304	130080421	701
chr5H	135300340	135319215	702
chr5H	139323436	139337834	703
chr5H	145457521	145472207	704
chr5H	147729685	147750262	705
chr5H	151318082	151337794	706
chr5H	152691242	152705691	707
chr5H	174749404	174758965	708
chr5H	175772889	175797147	709
chr5H	184395179	184423357	710
chr5H	190154285	190172030	711
chr5H	191521067	191540208	712
chr5H	193500204	193512180	713
chr5H	194605503	194622909	714
chr5H	216829188	216997203	715
chr5H	219906887	219924484	716
chr5H	235679775	235707730	717
chr5H	236231194	236254377	718
chr5H	241809296	241822246	719
chr5H	244581567	244618473	720
chr5H	247109267	247134484	721
chr5H	260060711	260082280	722
chr5H	272061815	272087917	723
chr5H	279543653	279651188	724
chr5H	283484967	283496007	725
chr5H	286436652	286500350	726
chr5H	293687771	293737922	727
chr5H	296896645	296912177	728
chr5H	305142299	305331402	729
chr5H	313110463	313136398	730
chr5H	314456421	314558590	731
chr5H	315778972	315823936	732
chr5H	316084791	316099756	733
chr5H	321890590	321904611	734
chr5H	322897693	323055093	735
chr5H	326123427	326140432	736
chr5H	328484327	328518794	737
chr5H	333059701	333072643	738
chr5H	335852160	335868947	739
chr5H	338479237	338494661	740
chr5H	342960139	342974336	741
chr5H	346605492	346807444	742
chr5H	348966521	348979942	743
chr5H	355232719	355328852	744
chr5H	358837877	358859872	745
chr5H	363459727	363474482	746
chr5H	365456480	365469757	747
chr5H	386734716	386748688	748
chr5H	396357282	396588956	749
chr5H	399713330	399747713	750
chr5H	404665415	404702433	751
chr5H	405744175	405766921	752
chr5H	406459856	406476705	753
chr5H	409768105	410109173	754
chr5H	419707902	419740502	755
chr5H	425495722	425512991	756
chr5H	427645559	427658336	757
chr5H	428364833	428671783	758
chr5H	438690145	438704900	759
chr5H	440612309	440623906	760
chr5H	441946735	441973046	761
chr5H	444086598	444147305	762
chr5H	451211954	451450744	763
chr5H	463624217	463643101	764
chr5H	466011860	466186309	765
chr5H	468488023	468545228	766
chr5H	468568847	468581105	767
chr5H	473934319	474122607	768
chr5H	474691026	474712179	769
chr5H	476067776	476081809	770
chr5H	483011105	483139755	771
chr5H	483211535	483320300	772
chr5H	492770000	492796987	773
chr5H	494874465	495062673	774
chr5H	497261087	497276146	775
chr5H	497346389	497367694	776
chr5H	497980445	497999689	777
chr5H	500292426	500306230	778
chr5H	500672886	500720587	779
chr5H	501390205	501415366	780
chr5H	505057176	505070316	781
chr5H	506431230	506659830	782
chr5H	509393446	509413069	783
chr5H	510888826	510999024	784
chr5H	511097248	511142776	785
chr5H	511600933	511614902	786
chr5H	514385690	514394959	787
chr5H	515462178	515598823	788
chr5H	515926940	516092699	789
chr5H	516161733	516210657	790
chr5H	516548184	516689320	791
chr5H	517371508	517442826	792
chr5H	517656557	517820755	793
chr5H	518221112	518359885	794
chr5H	525421986	525506955	795
chr5H	531285632	531323548	796
chr5H	531551707	531763836	797
chr5H	534361792	534636005	798
chr5H	536462454	536487571	799
chr5H	538878640	538893563	800
chr5H	540653776	540687609	801
chr5H	543735065	543771174	802
chr5H	544232586	544409918	803
chr5H	547989399	548002238	804
chr5H	548447494	548462923	805
chr5H	550302240	550333055	806
chr5H	551163654	551309158	807
chr5H	552277960	552290861	808
chr5H	554418588	554457531	809
chr5H	555529499	555555992	810
chr5H	556128981	556148100	811
chr5H	557825802	557840337	812
chr5H	561341318	561390780	813
chr5H	563808535	563820363	814
chr5H	564925987	564940504	815
chr5H	566682162	566737705	816
chr5H	572326076	572373400	817
chr5H	572766873	573075289	818
chr5H	575748519	575782157	819
chr5H	577986253	577993773	820
chr5H	578630887	578745931	821
chr5H	580075207	580185605	822
chr5H	580278676	580311122	823
chr5H	581102913	581146407	824
chr5H	581969245	582054239	825
chr5H	582721652	582816942	826
chr5H	583154611	583196724	827
chr5H	583546260	583581990	828
chr5H	585515524	585655088	829
chr5H	586073046	586415940	830
chr6H	753224	970917	831
chr6H	1232314	1366142	832
chr6H	1596569	1678420	833
chr6H	1715643	1735699	834
chr6H	1811896	1871845	835
chr6H	1953519	2085724	836
chr6H	3251609	3260846	837
chr6H	3860363	3940127	838
chr6H	5124446	5164616	839
chr6H	5569934	5611071	840
chr6H	5928945	5952333	841
chr6H	6150954	6190631	842
chr6H	6312128	6338184	843
chr6H	8237712	8302149	844
chr6H	8490305	8498874	845
chr6H	9589770	9713739	846
chr6H	10356595	10409891	847
chr6H	10423317	10623829	848
chr6H	10658991	10775127	849
chr6H	10839896	10852862	850
chr6H	11164361	11198428	851
chr6H	11243073	11282584	852
chr6H	11444004	11573148	853
chr6H	11907375	12118023	854
chr6H	13067401	13352862	855
chr6H	14741747	14799252	856
chr6H	14833581	15069982	857
chr6H	15535445	15653673	858
chr6H	16151280	16277933	859
chr6H	16577717	16657191	860
chr6H	18442352	18484341	861
chr6H	18559207	18669373	862
chr6H	18882843	18956069	863
chr6H	20568989	20639062	864
chr6H	20840969	20881640	865
chr6H	22623298	22635558	866
chr6H	23191747	23279546	867
chr6H	24218672	24242552	868
chr6H	25953481	26022847	869
chr6H	27457321	27568885	870
chr6H	27747802	28028392	871
chr6H	28108710	28414127	872
chr6H	29268843	29298910	873
chr6H	29778656	29793733	874
chr6H	30484364	30668243	875
chr6H	31266580	31285164	876
chr6H	31431620	31524236	877
chr6H	32382250	32574828	878
chr6H	32660758	32712688	879
chr6H	34032108	34135027	880
chr6H	38555667	38766087	881
chr6H	38927648	38956190	882
chr6H	43634074	43650406	883
chr6H	48049425	48060922	884
chr6H	51690787	51704222	885
chr6H	52983235	52998605	886
chr6H	53809459	53877163	887
chr6H	54211021	54510632	888
chr6H	54793929	55049044	889
chr6H	56167505	56190099	890
chr6H	62272140	62286353	891
chr6H	63156896	63445000	892
chr6H	65411959	65532460	893
chr6H	66210472	66411876	894
chr6H	66654808	66680832	895
chr6H	81926059	82435357	896
chr6H	97886705	97905777	897
chr6H	101756609	101769254	898
chr6H	102835581	102852296	899
chr6H	106188057	106209536	900
chr6H	108762847	108900954	901
chr6H	112400429	112442130	902
chr6H	117135582	117149051	903
chr6H	120577630	120592860	904
chr6H	122637890	122681204	905
chr6H	128740378	128755643	906
chr6H	138085732	138102647	907
chr6H	138565325	138695108	908
chr6H	145199461	145216731	909
chr6H	150611331	150627588	910
chr6H	161356323	161369075	911
chr6H	175443440	175586110	912
chr6H	178083757	178097282	913
chr6H	186822397	186843457	914
chr6H	189730452	189739513	915
chr6H	195192034	195297540	916
chr6H	202692071	202710460	917
chr6H	221390169	221401657	918
chr6H	232589789	232672116	919
chr6H	234847448	234859542	920
chr6H	236376678	236431503	921
chr6H	247880181	247896220	922
chr6H	276242296	276279919	923
chr6H	277143933	277182758	924
chr6H	284890234	284950211	925
chr6H	290298467	290331996	926
chr6H	293674693	293692673	927
chr6H	308400191	308418290	928
chr6H	316337322	316352069	929
chr6H	317445938	317462293	930
chr6H	324238776	324255672	931
chr6H	325888715	325913191	932
chr6H	331756576	331780205	933
chr6H	335149472	335170111	934
chr6H	338386197	338408177	935
chr6H	339128548	339158645	936
chr6H	343386914	343401532	937
chr6H	343848873	343861651	938
chr6H	345449355	345505304	939
chr6H	368255945	368269124	940
chr6H	378162707	378175662	941
chr6H	384142944	384151929	942
chr6H	405254665	405268799	943
chr6H	408742812	408755847	944
chr6H	412881400	412900905	945
chr6H	415209876	415325771	946
chr6H	418443164	418456964	947
chr6H	418558544	418571491	948
chr6H	422155881	422174239	949
chr6H	426316251	426329035	950
chr6H	446093176	446136832	951
chr6H	446815096	446836591	952
chr6H	457229237	457379313	953
chr6H	470119023	470147205	954
chr6H	477089273	477101490	955
chr6H	484681260	484715802	956
chr6H	489326658	489375918	957
chr6H	498776583	498790663	958
chr6H	501546614	501729600	959
chr6H	502164237	502175765	960
chr6H	509064959	509110232	961
chr6H	516608777	516806971	962
chr6H	522500478	522566764	963
chr6H	524648772	524979256	964
chr6H	526549885	526780616	965
chr6H	528042414	528073688	966
chr6H	528455214	528804947	967
chr6H	529069226	529274591	968
chr6H	529683748	529701138	969
chr6H	532805789	532819882	970
chr6H	533182447	533333332	971
chr6H	536569883	536794281	972
chr6H	536988357	537004593	973
chr6H	539341403	539372381	974
chr6H	541206259	541281144	975
chr6H	547424767	547452256	976
chr6H	549002022	549111665	977
chr6H	550222099	550304751	978
chr6H	551619203	551774322	979
chr6H	554893756	554914700	980
chr6H	555207273	555308254	981
chr6H	558240941	558263418	982
chr6H	558379920	558492058	983
chr6H	558879830	559085383	984
chr7H	3498016	3519731	985
chr7H	4236363	4402668	986
chr7H	5691174	5851266	987
chr7H	5964684	6148671	988
chr7H	7895063	7984734	989
chr7H	8263707	8758072	990
chr7H	9013135	9024698	991
chr7H	9395869	9440152	992
chr7H	9666883	9695240	993
chr7H	12459428	12793948	994
chr7H	12837885	13104199	995
chr7H	13753875	13766669	996
chr7H	13851433	13911205	997
chr7H	14649353	14666108	998
chr7H	15696320	15752837	999
chr7H	15987781	16026428	1000
chr7H	16538762	16577873	1001
chr7H	16980929	17059335	1002
chr7H	17464308	17505782	1003
chr7H	18200326	18210116	1004
chr7H	18442407	18639747	1005
chr7H	19132622	19183340	1006
chr7H	19260601	19323832	1007
chr7H	19630147	19883810	1008
chr7H	20323023	20503442	1009
chr7H	23243936	23301201	1010
chr7H	23434073	23456707	1011
chr7H	24634270	24695951	1012
chr7H	24964722	24986117	1013
chr7H	25256573	25262800	1014
chr7H	26287127	26296512	1015
chr7H	29094341	29294679	1016
chr7H	30518571	30555873	1017
chr7H	30755384	30803792	1018
chr7H	30944490	30979752	1019
chr7H	31578815	31690453	1020
chr7H	32626400	32643657	1021
chr7H	34059949	34105737	1022
chr7H	34131346	34141086	1023
chr7H	34284567	34491663	1024
chr7H	38490968	38569152	1025
chr7H	39581679	39748614	1026
chr7H	39876280	39898648	1027
chr7H	40629345	40948808	1028
chr7H	42140049	42151584	1029
chr7H	44133296	44507765	1030
chr7H	47020676	47039500	1031
chr7H	51958848	52146662	1032
chr7H	55952240	56157680	1033
chr7H	56543173	56556890	1034
chr7H	59450823	59464452	1035
chr7H	59709342	59795392	1036
chr7H	67914833	67934574	1037
chr7H	69413181	69507589	1038
chr7H	69907908	70088769	1039
chr7H	73599113	73614726	1040
chr7H	73853447	73873495	1041
chr7H	76535989	76788585	1042
chr7H	80183871	80356387	1043
chr7H	81375354	81571098	1044
chr7H	83782663	84054620	1045
chr7H	91015818	91039430	1046
chr7H	97574481	97591399	1047
chr7H	97671854	97688246	1048
chr7H	97842752	97851274	1049
chr7H	98335017	98350532	1050
chr7H	100193831	100204022	1051
chr7H	100539890	100558095	1052
chr7H	100999986	101015362	1053
chr7H	103508374	103539650	1054
chr7H	109273559	109291159	1055
chr7H	109397188	109695154	1056
chr7H	111534281	111897938	1057
chr7H	114461560	114493368	1058
chr7H	125733925	125754336	1059
chr7H	125816984	126008546	1060
chr7H	132132094	132153546	1061
chr7H	134218421	134455247	1062
chr7H	136546790	136793380	1063
chr7H	137573434	137588817	1064
chr7H	139621747	139643102	1065
chr7H	142958601	142967669	1066
chr7H	146881183	146890094	1067
chr7H	160302451	160418953	1068
chr7H	165519107	165532460	1069
chr7H	167063963	167186415	1070
chr7H	172465072	172489560	1071
chr7H	177327147	177347415	1072
chr7H	179630096	179837673	1073
chr7H	185541792	185554747	1074
chr7H	199362011	199522304	1075
chr7H	202579833	202593260	1076
chr7H	213826253	213881144	1077
chr7H	217015950	217036001	1078
chr7H	223714522	223731210	1079
chr7H	226022079	226186467	1080
chr7H	229942916	230011000	1081
chr7H	235003826	235017890	1082
chr7H	242813146	242840410	1083
chr7H	245307589	245326552	1084
chr7H	252095434	252110837	1085
chr7H	253680106	253702099	1086
chr7H	263069199	263188811	1087
chr7H	269674928	269689086	1088
chr7H	281238233	281254200	1089
chr7H	286332054	286372167	1090
chr7H	294145664	294156339	1091
chr7H	300290022	300477949	1092
chr7H	306374714	306387660	1093
chr7H	334127338	334136441	1094
chr7H	335599515	335609548	1095
chr7H	337357391	337372324	1096
chr7H	380170347	380194678	1097
chr7H	381678731	381690586	1098
chr7H	387989246	388080121	1099
chr7H	389616341	389734289	1100
chr7H	395501518	395517098	1101
chr7H	396635621	396652882	1102
chr7H	400404827	400484291	1103
chr7H	402197063	402214929	1104
chr7H	404452060	404466460	1105
chr7H	404499684	404521174	1106
chr7H	415480356	415568253	1107
chr7H	418101315	418305974	1108
chr7H	420146245	420161045	1109
chr7H	421624057	421644083	1110
chr7H	429202145	429221679	1111
chr7H	434446885	434468768	1112
chr7H	436873482	436890022	1113
chr7H	448389074	448500073	1114
chr7H	453967749	453983258	1115
chr7H	457284239	457546124	1116
chr7H	462309013	462354830	1117
chr7H	463090647	463103914	1118
chr7H	463368473	463381144	1119
chr7H	465808545	465895774	1120
chr7H	471577420	471594328	1121
chr7H	473791620	473803396	1122
chr7H	490697915	490711501	1123
chr7H	498055475	498093335	1124
chr7H	498447023	498487955	1125
chr7H	500307006	500370666	1126
chr7H	504951392	505102129	1127
chr7H	509947246	509995373	1128
chr7H	512813069	512825963	1129
chr7H	514797289	514811506	1130
chr7H	519411260	519431076	1131
chr7H	521529122	521542212	1132
chr7H	521760316	522006502	1133
chr7H	523715269	523736285	1134
chr7H	524565062	524854493	1135
chr7H	537772058	537780987	1136
chr7H	541342712	541413922	1137
chr7H	549129778	549240173	1138
chr7H	558483189	558498978	1139
chr7H	562140167	562154551	1140
chr7H	564390752	564727538	1141
chr7H	568206775	568225626	1142
chr7H	568295460	568447578	1143
chr7H	569902766	569916879	1144
chr7H	574075485	574094039	1145
chr7H	575913260	575966163	1146
chr7H	576939584	576955379	1147
chr7H	577042091	577049203	1148
chr7H	579182927	579319192	1149
chr7H	584292463	584334643	1150
chr7H	584448859	584707601	1151
chr7H	585216989	585380018	1152
chr7H	586178222	586192360	1153
chr7H	586348262	586634497	1154
chr7H	588947373	589118556	1155
chr7H	590339358	590358740	1156
chr7H	595324526	595488238	1157
chr7H	595808475	595988760	1158
chr7H	598500635	598513376	1159
chr7H	599679643	599737763	1160
chr7H	599738843	600169365	1161
chr7H	601335157	601360646	1162
chr7H	602767308	602959435	1163
chr7H	603652720	603688778	1164
chr7H	604288934	604302018	1165
chr7H	606554979	606616590	1166
chr7H	606665962	606751195	1167
chr7H	608361530	608484480	1168
chr7H	608536968	608701977	1169
chr7H	610883749	610997479	1170
chr7H	611397266	611406269	1171
chr7H	611500163	611651624	1172
chr7H	612055200	612225590	1173
chr7H	613212413	613228058	1174
chr7H	613280358	613321110	1175
chr7H	613426058	613598368	1176
chr7H	613999901	614211161	1177
chr7H	614310077	614404460	1178
chr7H	615554922	615596020	1179
chr7H	617254882	617267813	1180
chr7H	617345568	617388634	1181
chr7H	619476361	619784373	1182
chr7H	620197883	620279378	1183
chr7H	622207694	622329041	1184
chr7H	624669904	624853816	1185
chr7H	625287175	625432953	1186
chr7H	625454820	625602457	1187
chr7H	625703405	625748772	1188
chr7H	625823873	625998046	1189
chr7H	626273853	626291016	1190
chr7H	626344606	626375071	1191
chr7H	626704436	626899444	1192
chr7H	627718814	627738700	1193
chr7H	627963872	628248068	1194
chr7H	628472520	628701650	1195
chr7H	630121462	630179068	1196
chr7H	630801422	630876598	1197
chr7H	631424739	631743771	1198
