# Supplementary material for: Do duplication-inducing elements ‘cooperate’ with genes in evolutionary arms races? A case study on cereal crop pathogenesis
Source: BMC Plant Biol. 2025 Oct 30;25:1478. doi: 10.1186/s12870-025-07328-6 (PMC12573847; doi:10.1186/s12870-025-07328-6)
Supplement: Supplementary file 4 — Supplementary Material 4. [file 12870_2025_7328_MOESM4_ESM.zip › MTRW_RGS_SM_table2.csv]

id	cluster
HORVU.MOREX.r3.1HG0039860.1	cl_0
HORVU.MOREX.r3.5HG0469420.1	cl_1
HORVU.MOREX.r3.7HG0669610.1	cl_10
HORVU.MOREX.r3.2HG0136090.1	cl_100
HORVU.MOREX.r3.1HG0024370.1	cl_1000
HORVU.MOREX.r3.3HG0273610.1	cl_10000
HORVU.MOREX.r3.3HG0285740.1	cl_10001
HORVU.MOREX.r3.1HG0064390.1	cl_10002
HORVU.MOREX.r3.5HG0529390.1	cl_10003
HORVU.MOREX.r3.2HG0130200.1	cl_10004
HORVU.MOREX.r3.3HG0232220.1	cl_10005
HORVU.MOREX.r3.3HG0294340.1	cl_10006
HORVU.MOREX.r3.1HG0067930.1	cl_10006
HORVU.MOREX.r3.2HG0157410.1	cl_10006
HORVU.MOREX.r3.7HG0661580.1	cl_10007
HORVU.MOREX.r3.2HG0112690.1	cl_10008
HORVU.MOREX.r3.2HG0112670.1	cl_10008
HORVU.MOREX.r3.2HG0204080.1	cl_10008
HORVU.MOREX.r3.2HG0112640.1	cl_10008
HORVU.MOREX.r3.2HG0112650.1	cl_10008
HORVU.MOREX.r3.2HG0112660.1	cl_10008
HORVU.MOREX.r3.2HG0112580.1	cl_10008
HORVU.MOREX.r3.2HG0112600.1	cl_10008
HORVU.MOREX.r3.2HG0112610.1	cl_10008
HORVU.MOREX.r3.2HG0112720.1	cl_10008
HORVU.MOREX.r3.2HG0112560.1	cl_10008
HORVU.MOREX.r3.4HG0417920.1	cl_10008
HORVU.MOREX.r3.2HG0112630.1	cl_10008
HORVU.MOREX.r3.2HG0205420.1	cl_10009
HORVU.MOREX.r3.2HG0095540.1	cl_10009
HORVU.MOREX.r3.3HG0259100.1	cl_1001
HORVU.MOREX.r3.4HG0399470.1	cl_10010
HORVU.MOREX.r3.4HG0391260.1	cl_10010
HORVU.MOREX.r3.6HG0627220.1	cl_10011
HORVU.MOREX.r3.5HG0488330.1	cl_10012
HORVU.MOREX.r3.5HG0440200.1	cl_10012
HORVU.MOREX.r3.2HG0172540.1	cl_10013
HORVU.MOREX.r3.2HG0169670.1	cl_10014
HORVU.MOREX.r3.2HG0201910.1	cl_10015
HORVU.MOREX.r3.7HG0644250.1	cl_10016
HORVU.MOREX.r3.7HG0651010.1	cl_10016
HORVU.MOREX.r3.6HG0632000.1	cl_10016
HORVU.MOREX.r3.1HG0087620.1	cl_10016
HORVU.MOREX.r3.3HG0234000.1	cl_10016
HORVU.MOREX.r3.3HG0234010.1	cl_10016
HORVU.MOREX.r3.3HG0233990.1	cl_10016
HORVU.MOREX.r3.1HG0074740.1	cl_10017
HORVU.MOREX.r3.2HG0183320.1	cl_10018
HORVU.MOREX.r3.1HG0036400.1	cl_10019
HORVU.MOREX.r3.3HG0244900.1	cl_1002
HORVU.MOREX.r3.3HG0291190.1	cl_10020
HORVU.MOREX.r3.3HG0295100.1	cl_10020
HORVU.MOREX.r3.5HG0517110.1	cl_10020
HORVU.MOREX.r3.3HG0281270.1	cl_10021
HORVU.MOREX.r3.3HG0281330.1	cl_10021
HORVU.MOREX.r3.3HG0302630.1	cl_10022
HORVU.MOREX.r3.3HG0313860.1	cl_10022
HORVU.MOREX.r3.3HG0330190.1	cl_10022
HORVU.MOREX.r3.2HG0151560.1	cl_10023
HORVU.MOREX.r3.5HG0482800.1	cl_10023
HORVU.MOREX.r3.6HG0583910.1	cl_10023
HORVU.MOREX.r3.3HG0269860.1	cl_10023
HORVU.MOREX.r3.7HG0723890.1	cl_10023
HORVU.MOREX.r3.1HG0020250.1	cl_10023
HORVU.MOREX.r3.4HG0367370.1	cl_10023
HORVU.MOREX.r3.3HG0315660.1	cl_10023
HORVU.MOREX.r3.2HG0148610.1	cl_10023
HORVU.MOREX.r3.7HG0648100.1	cl_10024
HORVU.MOREX.r3.7HG0707210.1	cl_10025
HORVU.MOREX.r3.5HG0480630.1	cl_10026
HORVU.MOREX.r3.5HG0462200.1	cl_10027
HORVU.MOREX.r3.2HG0189810.1	cl_10028
HORVU.MOREX.r3.2HG0187470.1	cl_10029
HORVU.MOREX.r3.3HG0258280.1	cl_1003
HORVU.MOREX.r3.3HG0258150.1	cl_1003
HORVU.MOREX.r3.4HG0405710.1	cl_10030
HORVU.MOREX.r3.2HG0099740.1	cl_10031
HORVU.MOREX.r3.1HG0084340.1	cl_10032
HORVU.MOREX.r3.3HG0280990.1	cl_10032
HORVU.MOREX.r3.1HG0052450.1	cl_10033
HORVU.MOREX.r3.5HG0496610.1	cl_10034
HORVU.MOREX.r3.4HG0337920.1	cl_10035
HORVU.MOREX.r3.4HG0378860.1	cl_10036
HORVU.MOREX.r3.7HG0671530.1	cl_10037
HORVU.MOREX.r3.4HG0341300.1	cl_10038
HORVU.MOREX.r3.1HG0023940.1	cl_10038
HORVU.MOREX.r3.2HG0133420.1	cl_10039
HORVU.MOREX.r3.2HG0188860.1	cl_1004
HORVU.MOREX.r3.6HG0573150.1	cl_1004
HORVU.MOREX.r3.3HG0248010.1	cl_1004
HORVU.MOREX.r3.4HG0349720.1	cl_10040
HORVU.MOREX.r3.2HG0141870.1	cl_10041
HORVU.MOREX.r3.7HG0648540.1	cl_10042
HORVU.MOREX.r3.5HG0466860.1	cl_10043
HORVU.MOREX.r3.3HG0279930.1	cl_10044
HORVU.MOREX.r3.7HG0661480.1	cl_10045
HORVU.MOREX.r3.3HG0236820.1	cl_10046
HORVU.MOREX.r3.1HG0054280.1	cl_10047
HORVU.MOREX.r3.4HG0412640.1	cl_10047
HORVU.MOREX.r3.4HG0412630.1	cl_10047
HORVU.MOREX.r3.4HG0341090.1	cl_10048
HORVU.MOREX.r3.3HG0236880.1	cl_10049
HORVU.MOREX.r3.1HG0051510.1	cl_10049
HORVU.MOREX.r3.3HG0306700.1	cl_1005
HORVU.MOREX.r3.3HG0313520.1	cl_10050
HORVU.MOREX.r3.2HG0204260.1	cl_10051
HORVU.MOREX.r3.2HG0204250.1	cl_10051
HORVU.MOREX.r3.3HG0229730.1	cl_10051
HORVU.MOREX.r3.4HG0358190.1	cl_10051
HORVU.MOREX.r3.2HG0099490.1	cl_10051
HORVU.MOREX.r3.1HG0082800.1	cl_10051
HORVU.MOREX.r3.4HG0391460.1	cl_10051
HORVU.MOREX.r3.1HG0068890.1	cl_10052
HORVU.MOREX.r3.6HG0618250.1	cl_10053
HORVU.MOREX.r3.5HG0446790.1	cl_10053
HORVU.MOREX.r3.5HG0472930.1	cl_10054
HORVU.MOREX.r3.7HG0684180.1	cl_10055
HORVU.MOREX.r3.5HG0494460.1	cl_10055
HORVU.MOREX.r3.5HG0512620.1	cl_10055
HORVU.MOREX.r3.3HG0301790.1	cl_10056
HORVU.MOREX.r3.6HG0589110.1	cl_10057
HORVU.MOREX.r3.3HG0268840.1	cl_10058
HORVU.MOREX.r3.7HG0704050.1	cl_10059
HORVU.MOREX.r3.4HG0337770.1	cl_1006
HORVU.MOREX.r3.6HG0616300.1	cl_1006
HORVU.MOREX.r3.7HG0638300.1	cl_10060
HORVU.MOREX.r3.3HG0226780.1	cl_10061
HORVU.MOREX.r3.3HG0268170.1	cl_10062
HORVU.MOREX.r3.2HG0170000.1	cl_10062
HORVU.MOREX.r3.5HG0466550.1	cl_10063
HORVU.MOREX.r3.7HG0687080.1	cl_10064
HORVU.MOREX.r3.7HG0642770.1	cl_10064
HORVU.MOREX.r3.5HG0478320.1	cl_10065
HORVU.MOREX.r3.7HG0724450.1	cl_10065
HORVU.MOREX.r3.1HG0043190.1	cl_10066
HORVU.MOREX.r3.5HG0534860.1	cl_10067
HORVU.MOREX.r3.5HG0534870.1	cl_10067
HORVU.MOREX.r3.2HG0168560.1	cl_10068
HORVU.MOREX.r3.5HG0465640.1	cl_10069
HORVU.MOREX.r3.3HG0250400.1	cl_1007
HORVU.MOREX.r3.5HG0527640.1	cl_10070
HORVU.MOREX.r3.4HG0389540.1	cl_10071
HORVU.MOREX.r3.7HG0717710.1	cl_10072
HORVU.MOREX.r3.7HG0680970.1	cl_10073
HORVU.MOREX.r3.6HG0573840.1	cl_10074
HORVU.MOREX.r3.2HG0208390.1	cl_10075
HORVU.MOREX.r3.2HG0200050.1	cl_10075
HORVU.MOREX.r3.3HG0243360.1	cl_10076
HORVU.MOREX.r3.4HG0355970.1	cl_10076
HORVU.MOREX.r3.3HG0318280.1	cl_10076
HORVU.MOREX.r3.3HG0255100.1	cl_10076
HORVU.MOREX.r3.7HG0735790.1	cl_10076
HORVU.MOREX.r3.4HG0405100.1	cl_10076
HORVU.MOREX.r3.4HG0405120.1	cl_10076
HORVU.MOREX.r3.1HG0021740.1	cl_10076
HORVU.MOREX.r3.2HG0128840.1	cl_10077
HORVU.MOREX.r3.7HG0749800.1	cl_10078
HORVU.MOREX.r3.1HG0092080.1	cl_10079
HORVU.MOREX.r3.4HG0332230.1	cl_1008
HORVU.MOREX.r3.5HG0537370.1	cl_10080
HORVU.MOREX.r3.3HG0261980.1	cl_10080
HORVU.MOREX.r3.1HG0023540.1	cl_10080
HORVU.MOREX.r3.4HG0389180.1	cl_10080
HORVU.MOREX.r3.7HG0655530.1	cl_10080
HORVU.MOREX.r3.6HG0630260.1	cl_10080
HORVU.MOREX.r3.6HG0631560.1	cl_10080
HORVU.MOREX.r3.1HG0010470.1	cl_10081
HORVU.MOREX.r3.3HG0242160.1	cl_10081
HORVU.MOREX.r3.4HG0353710.1	cl_10082
HORVU.MOREX.r3.7HG0665560.1	cl_10083
HORVU.MOREX.r3.6HG0614500.1	cl_10083
HORVU.MOREX.r3.4HG0333630.1	cl_10084
HORVU.MOREX.r3.4HG0340620.1	cl_10085
HORVU.MOREX.r3.7HG0654710.1	cl_10086
HORVU.MOREX.r3.1HG0067720.1	cl_10087
HORVU.MOREX.r3.4HG0411230.1	cl_10088
HORVU.MOREX.r3.5HG0454320.1	cl_10089
HORVU.MOREX.r3.1HG0032070.1	cl_1009
HORVU.MOREX.r3.3HG0286220.1	cl_1009
HORVU.MOREX.r3.7HG0705150.1	cl_1009
HORVU.MOREX.r3.1HG0039980.1	cl_1009
HORVU.MOREX.r3.7HG0752080.1	cl_1009
HORVU.MOREX.r3.2HG0110300.1	cl_10090
HORVU.MOREX.r3.3HG0265190.1	cl_10091
HORVU.MOREX.r3.7HG0681060.1	cl_10092
HORVU.MOREX.r3.7HG0680310.1	cl_10093
HORVU.MOREX.r3.7HG0700290.1	cl_10094
HORVU.MOREX.r3.3HG0308540.1	cl_10095
HORVU.MOREX.r3.3HG0277690.1	cl_10096
HORVU.MOREX.r3.5HG0495840.1	cl_10097
HORVU.MOREX.r3.4HG0405950.1	cl_10098
HORVU.MOREX.r3.5HG0429130.1	cl_10099
HORVU.MOREX.r3.1HG0087450.1	cl_101
HORVU.MOREX.r3.3HG0279250.1	cl_101
HORVU.MOREX.r3.2HG0213620.1	cl_1010
HORVU.MOREX.r3.3HG0266740.1	cl_10100
HORVU.MOREX.r3.4HG0347360.1	cl_10101
HORVU.MOREX.r3.3HG0307040.1	cl_10101
HORVU.MOREX.r3.1HG0065130.1	cl_10101
HORVU.MOREX.r3.3HG0313810.1	cl_10102
HORVU.MOREX.r3.3HG0292400.1	cl_10103
HORVU.MOREX.r3.1HG0045830.1	cl_10104
HORVU.MOREX.r3.1HG0044840.1	cl_10104
HORVU.MOREX.r3.1HG0083930.1	cl_10104
HORVU.MOREX.r3.1HG0045860.1	cl_10104
HORVU.MOREX.r3.1HG0091120.1	cl_10104
HORVU.MOREX.r3.1HG0045790.1	cl_10104
HORVU.MOREX.r3.1HG0052110.1	cl_10105
HORVU.MOREX.r3.1HG0076690.1	cl_10106
HORVU.MOREX.r3.3HG0299560.1	cl_10106
HORVU.MOREX.r3.7HG0649700.1	cl_10106
HORVU.MOREX.r3.7HG0649720.1	cl_10106
HORVU.MOREX.r3.7HG0649730.1	cl_10106
HORVU.MOREX.r3.7HG0649690.1	cl_10106
HORVU.MOREX.r3.7HG0723600.1	cl_10106
HORVU.MOREX.r3.2HG0120320.1	cl_10106
HORVU.MOREX.r3.7HG0649710.1	cl_10106
HORVU.MOREX.r3.2HG0121630.1	cl_10107
HORVU.MOREX.r3.6HG0539500.1	cl_10108
HORVU.MOREX.r3.2HG0107380.1	cl_10109
HORVU.MOREX.r3.5HG0508080.1	cl_1011
HORVU.MOREX.r3.5HG0426290.1	cl_1011
HORVU.MOREX.r3.1HG0019870.1	cl_1011
HORVU.MOREX.r3.7HG0751790.1	cl_10110
HORVU.MOREX.r3.1HG0012340.1	cl_10111
HORVU.MOREX.r3.4HG0385690.1	cl_10111
HORVU.MOREX.r3.4HG0365440.1	cl_10111
HORVU.MOREX.r3.5HG0511730.1	cl_10111
HORVU.MOREX.r3.4HG0386000.1	cl_10112
HORVU.MOREX.r3.6HG0618640.1	cl_10113
HORVU.MOREX.r3.6HG0618650.1	cl_10113
HORVU.MOREX.r3.5HG0485790.1	cl_10113
HORVU.MOREX.r3.5HG0485780.1	cl_10113
HORVU.MOREX.r3.2HG0164020.1	cl_10114
HORVU.MOREX.r3.4HG0391590.1	cl_10115
HORVU.MOREX.r3.6HG0629380.1	cl_10115
HORVU.MOREX.r3.5HG0499430.1	cl_10115
HORVU.MOREX.r3.5HG0491740.1	cl_10116
HORVU.MOREX.r3.7HG0681050.1	cl_10116
HORVU.MOREX.r3.4HG0354340.1	cl_10117
HORVU.MOREX.r3.2HG0109180.1	cl_10118
HORVU.MOREX.r3.2HG0109140.1	cl_10118
HORVU.MOREX.r3.2HG0109150.1	cl_10118
HORVU.MOREX.r3.4HG0383650.1	cl_10118
HORVU.MOREX.r3.5HG0524120.1	cl_10118
HORVU.MOREX.r3.2HG0165200.1	cl_10118
HORVU.MOREX.r3.5HG0529490.1	cl_10118
HORVU.MOREX.r3.2HG0109160.1	cl_10118
HORVU.MOREX.r3.3HG0281310.1	cl_10119
HORVU.MOREX.r3.4HG0382090.1	cl_1012
HORVU.MOREX.r3.3HG0275940.1	cl_10120
HORVU.MOREX.r3.7HG0719070.1	cl_10121
HORVU.MOREX.r3.3HG0233390.1	cl_10121
HORVU.MOREX.r3.1HG0021690.1	cl_10122
HORVU.MOREX.r3.1HG0021640.1	cl_10122
HORVU.MOREX.r3.4HG0393860.1	cl_10122
HORVU.MOREX.r3.7HG0694130.1	cl_10123
HORVU.MOREX.r3.2HG0190400.1	cl_10124
HORVU.MOREX.r3.7HG0648090.1	cl_10125
HORVU.MOREX.r3.2HG0198340.1	cl_10126
HORVU.MOREX.r3.2HG0108400.1	cl_10127
HORVU.MOREX.r3.2HG0108390.1	cl_10127
HORVU.MOREX.r3.2HG0108370.1	cl_10127
HORVU.MOREX.r3.7HG0681240.1	cl_10128
HORVU.MOREX.r3.4HG0382610.1	cl_10129
HORVU.MOREX.r3.3HG0291570.1	cl_1013
HORVU.MOREX.r3.3HG0299860.1	cl_10130
HORVU.MOREX.r3.1HG0075080.1	cl_10130
HORVU.MOREX.r3.2HG0097650.1	cl_10131
HORVU.MOREX.r3.1HG0055560.1	cl_10132
HORVU.MOREX.r3.2HG0116310.1	cl_10132
HORVU.MOREX.r3.2HG0135250.1	cl_10133
HORVU.MOREX.r3.4HG0338790.1	cl_10133
HORVU.MOREX.r3.7HG0644500.1	cl_10134
HORVU.MOREX.r3.5HG0467880.1	cl_10135
HORVU.MOREX.r3.7HG0745350.1	cl_10135
HORVU.MOREX.r3.4HG0355190.1	cl_10136
HORVU.MOREX.r3.5HG0484060.1	cl_10137
HORVU.MOREX.r3.5HG0484070.1	cl_10137
HORVU.MOREX.r3.5HG0463020.1	cl_10138
HORVU.MOREX.r3.4HG0341890.1	cl_10139
HORVU.MOREX.r3.7HG0720650.1	cl_1014
HORVU.MOREX.r3.4HG0416820.1	cl_10140
HORVU.MOREX.r3.4HG0403590.1	cl_10141
HORVU.MOREX.r3.4HG0342170.1	cl_10142
HORVU.MOREX.r3.4HG0416460.1	cl_10143
HORVU.MOREX.r3.1HG0057740.1	cl_10143
HORVU.MOREX.r3.4HG0413970.1	cl_10143
HORVU.MOREX.r3.7HG0677710.1	cl_10144
HORVU.MOREX.r3.6HG0609110.1	cl_10145
HORVU.MOREX.r3.7HG0676110.1	cl_10145
HORVU.MOREX.r3.6HG0630520.1	cl_10145
HORVU.MOREX.r3.3HG0292990.1	cl_10146
HORVU.MOREX.r3.2HG0195790.1	cl_10147
HORVU.MOREX.r3.2HG0196720.1	cl_10148
HORVU.MOREX.r3.1HG0076940.1	cl_10149
HORVU.MOREX.r3.3HG0288280.1	cl_10149
HORVU.MOREX.r3.5HG0482950.1	cl_1015
HORVU.MOREX.r3.5HG0482980.1	cl_1015
HORVU.MOREX.r3.1HG0039050.1	cl_10150
HORVU.MOREX.r3.7HG0744620.1	cl_10150
HORVU.MOREX.r3.7HG0744440.1	cl_10150
HORVU.MOREX.r3.7HG0744480.1	cl_10150
HORVU.MOREX.r3.6HG0611630.1	cl_10151
HORVU.MOREX.r3.7HG0709270.1	cl_10152
HORVU.MOREX.r3.5HG0517740.1	cl_10153
HORVU.MOREX.r3.7HG0642520.1	cl_10153
HORVU.MOREX.r3.2HG0113540.1	cl_10154
HORVU.MOREX.r3.4HG0346610.1	cl_10155
HORVU.MOREX.r3.2HG0128260.1	cl_10156
HORVU.MOREX.r3.3HG0256690.1	cl_10157
HORVU.MOREX.r3.2HG0175010.1	cl_10158
HORVU.MOREX.r3.2HG0175000.1	cl_10158
HORVU.MOREX.r3.2HG0134440.1	cl_10159
HORVU.MOREX.r3.5HG0520790.1	cl_1016
HORVU.MOREX.r3.2HG0130740.1	cl_10160
HORVU.MOREX.r3.7HG0643650.1	cl_10161
HORVU.MOREX.r3.2HG0135760.1	cl_10162
HORVU.MOREX.r3.5HG0511210.1	cl_10163
HORVU.MOREX.r3.1HG0050060.1	cl_10163
HORVU.MOREX.r3.5HG0525490.1	cl_10164
HORVU.MOREX.r3.3HG0304210.1	cl_10164
HORVU.MOREX.r3.2HG0208910.1	cl_10165
HORVU.MOREX.r3.4HG0345880.1	cl_10166
HORVU.MOREX.r3.2HG0178640.1	cl_10166
HORVU.MOREX.r3.7HG0722700.1	cl_10167
HORVU.MOREX.r3.7HG0725440.1	cl_10168
HORVU.MOREX.r3.2HG0192410.1	cl_10169
HORVU.MOREX.r3.1HG0057030.1	cl_10169
HORVU.MOREX.r3.5HG0512490.1	cl_10169
HORVU.MOREX.r3.5HG0512480.1	cl_10169
HORVU.MOREX.r3.5HG0512450.1	cl_10169
HORVU.MOREX.r3.5HG0512460.1	cl_10169
HORVU.MOREX.r3.5HG0512470.1	cl_10169
HORVU.MOREX.r3.1HG0061700.1	cl_1017
HORVU.MOREX.r3.3HG0263620.1	cl_1017
HORVU.MOREX.r3.7HG0736900.1	cl_10170
HORVU.MOREX.r3.6HG0604260.1	cl_10170
HORVU.MOREX.r3.7HG0636370.1	cl_10170
HORVU.MOREX.r3.5HG0524540.1	cl_10171
HORVU.MOREX.r3.3HG0296630.1	cl_10171
HORVU.MOREX.r3.5HG0488730.1	cl_10172
HORVU.MOREX.r3.3HG0232780.1	cl_10173
HORVU.MOREX.r3.2HG0113410.1	cl_10174
HORVU.MOREX.r3.2HG0170110.1	cl_10174
HORVU.MOREX.r3.6HG0540050.1	cl_10174
HORVU.MOREX.r3.7HG0748480.1	cl_10175
HORVU.MOREX.r3.3HG0252710.1	cl_10175
HORVU.MOREX.r3.4HG0362890.1	cl_10175
HORVU.MOREX.r3.1HG0011900.1	cl_10176
HORVU.MOREX.r3.7HG0689170.1	cl_10176
HORVU.MOREX.r3.7HG0669530.1	cl_10177
HORVU.MOREX.r3.6HG0613050.1	cl_10177
HORVU.MOREX.r3.2HG0216580.1	cl_10178
HORVU.MOREX.r3.2HG0216600.1	cl_10178
HORVU.MOREX.r3.3HG0223840.1	cl_10179
HORVU.MOREX.r3.3HG0223780.1	cl_10179
HORVU.MOREX.r3.5HG0509400.1	cl_1018
HORVU.MOREX.r3.1HG0090710.1	cl_10180
HORVU.MOREX.r3.6HG0634260.1	cl_10181
HORVU.MOREX.r3.7HG0634380.1	cl_10182
HORVU.MOREX.r3.4HG0395670.1	cl_10183
HORVU.MOREX.r3.1HG0013050.1	cl_10184
HORVU.MOREX.r3.6HG0552010.1	cl_10184
HORVU.MOREX.r3.1HG0066870.1	cl_10185
HORVU.MOREX.r3.3HG0298330.1	cl_10185
HORVU.MOREX.r3.7HG0701620.1	cl_10185
HORVU.MOREX.r3.1HG0047710.1	cl_10186
HORVU.MOREX.r3.1HG0017410.1	cl_10187
HORVU.MOREX.r3.1HG0047660.1	cl_10188
HORVU.MOREX.r3.5HG0498580.1	cl_10189
HORVU.MOREX.r3.4HG0358240.1	cl_1019
HORVU.MOREX.r3.2HG0131530.1	cl_10190
HORVU.MOREX.r3.6HG0617860.1	cl_10191
HORVU.MOREX.r3.7HG0713870.1	cl_10192
HORVU.MOREX.r3.4HG0399460.1	cl_10193
HORVU.MOREX.r3.7HG0641090.1	cl_10194
HORVU.MOREX.r3.3HG0294530.1	cl_10195
HORVU.MOREX.r3.2HG0154610.1	cl_10196
HORVU.MOREX.r3.5HG0499650.1	cl_10197
HORVU.MOREX.r3.7HG0746350.1	cl_10198
HORVU.MOREX.r3.3HG0331110.1	cl_10199
HORVU.MOREX.r3.2HG0105170.1	cl_102
HORVU.MOREX.r3.6HG0539760.1	cl_102
HORVU.MOREX.r3.5HG0419470.1	cl_1020
HORVU.MOREX.r3.4HG0337020.1	cl_1020
HORVU.MOREX.r3.2HG0105690.1	cl_10200
HORVU.MOREX.r3.6HG0613040.1	cl_10200
HORVU.MOREX.r3.2HG0105700.1	cl_10200
HORVU.MOREX.r3.4HG0397370.1	cl_10201
HORVU.MOREX.r3.5HG0469210.1	cl_10202
HORVU.MOREX.r3.2HG0170550.1	cl_10203
HORVU.MOREX.r3.7HG0662190.1	cl_10204
HORVU.MOREX.r3.4HG0369200.1	cl_10205
HORVU.MOREX.r3.6HG0540370.1	cl_10206
HORVU.MOREX.r3.2HG0183780.1	cl_10207
HORVU.MOREX.r3.6HG0617370.1	cl_10208
HORVU.MOREX.r3.6HG0617380.1	cl_10208
HORVU.MOREX.r3.7HG0665260.1	cl_10208
HORVU.MOREX.r3.5HG0471850.1	cl_10209
HORVU.MOREX.r3.2HG0153250.1	cl_1021
HORVU.MOREX.r3.5HG0516650.1	cl_1021
HORVU.MOREX.r3.5HG0436530.1	cl_10210
HORVU.MOREX.r3.2HG0173510.1	cl_10211
HORVU.MOREX.r3.1HG0016590.1	cl_10212
HORVU.MOREX.r3.4HG0418770.1	cl_10213
HORVU.MOREX.r3.4HG0404740.1	cl_10214
HORVU.MOREX.r3.4HG0404730.1	cl_10214
HORVU.MOREX.r3.2HG0125920.1	cl_10214
HORVU.MOREX.r3.4HG0392580.1	cl_10215
HORVU.MOREX.r3.4HG0394910.1	cl_10215
HORVU.MOREX.r3.7HG0687480.1	cl_10215
HORVU.MOREX.r3.7HG0730070.1	cl_10215
HORVU.MOREX.r3.4HG0398470.1	cl_10216
HORVU.MOREX.r3.7HG0747500.1	cl_10217
HORVU.MOREX.r3.7HG0747520.1	cl_10217
HORVU.MOREX.r3.7HG0740980.1	cl_10217
HORVU.MOREX.r3.7HG0649110.1	cl_10217
HORVU.MOREX.r3.7HG0649020.1	cl_10217
HORVU.MOREX.r3.1HG0080800.1	cl_10218
HORVU.MOREX.r3.1HG0057290.1	cl_10219
HORVU.MOREX.r3.7HG0676590.1	cl_1022
HORVU.MOREX.r3.4HG0405650.1	cl_10220
HORVU.MOREX.r3.7HG0742070.1	cl_10221
HORVU.MOREX.r3.4HG0391400.1	cl_10222
HORVU.MOREX.r3.5HG0448550.1	cl_10223
HORVU.MOREX.r3.6HG0606930.1	cl_10224
HORVU.MOREX.r3.4HG0405350.1	cl_10225
HORVU.MOREX.r3.1HG0079210.1	cl_10226
HORVU.MOREX.r3.1HG0033590.1	cl_10227
HORVU.MOREX.r3.7HG0648060.1	cl_10228
HORVU.MOREX.r3.4HG0368070.1	cl_10229
HORVU.MOREX.r3.4HG0382440.1	cl_1023
HORVU.MOREX.r3.2HG0109980.1	cl_1023
HORVU.MOREX.r3.7HG0653220.1	cl_10230
HORVU.MOREX.r3.7HG0653650.1	cl_10230
HORVU.MOREX.r3.7HG0654770.1	cl_10230
HORVU.MOREX.r3.7HG0654740.1	cl_10230
HORVU.MOREX.r3.7HG0656330.1	cl_10230
HORVU.MOREX.r3.5HG0501220.1	cl_10231
HORVU.MOREX.r3.6HG0625840.1	cl_10232
HORVU.MOREX.r3.7HG0654620.1	cl_10233
HORVU.MOREX.r3.2HG0150570.1	cl_10234
HORVU.MOREX.r3.1HG0009460.1	cl_10235
HORVU.MOREX.r3.6HG0612440.1	cl_10235
HORVU.MOREX.r3.2HG0202520.1	cl_10236
HORVU.MOREX.r3.2HG0193070.1	cl_10236
HORVU.MOREX.r3.7HG0694820.1	cl_10236
HORVU.MOREX.r3.6HG0570230.1	cl_10236
HORVU.MOREX.r3.1HG0090330.1	cl_10236
HORVU.MOREX.r3.2HG0139810.1	cl_10237
HORVU.MOREX.r3.2HG0111620.1	cl_10237
HORVU.MOREX.r3.6HG0628070.1	cl_10238
HORVU.MOREX.r3.3HG0235130.1	cl_10239
HORVU.MOREX.r3.7HG0744530.1	cl_1024
HORVU.MOREX.r3.5HG0495560.1	cl_1024
HORVU.MOREX.r3.7HG0744510.1	cl_1024
HORVU.MOREX.r3.2HG0214240.1	cl_1024
HORVU.MOREX.r3.3HG0299250.1	cl_10240
HORVU.MOREX.r3.7HG0664330.1	cl_10241
HORVU.MOREX.r3.7HG0682400.1	cl_10241
HORVU.MOREX.r3.7HG0660530.1	cl_10242
HORVU.MOREX.r3.7HG0730680.1	cl_10243
HORVU.MOREX.r3.3HG0302500.1	cl_10244
HORVU.MOREX.r3.6HG0629820.1	cl_10245
HORVU.MOREX.r3.6HG0627080.1	cl_10246
HORVU.MOREX.r3.6HG0627090.1	cl_10246
HORVU.MOREX.r3.7HG0689010.1	cl_10247
HORVU.MOREX.r3.5HG0507380.1	cl_10247
HORVU.MOREX.r3.3HG0295020.1	cl_10248
HORVU.MOREX.r3.5HG0463340.1	cl_10249
HORVU.MOREX.r3.4HG0353430.1	cl_10249
HORVU.MOREX.r3.2HG0103820.1	cl_1025
HORVU.MOREX.r3.3HG0279920.1	cl_10250
HORVU.MOREX.r3.6HG0558800.1	cl_10251
HORVU.MOREX.r3.7HG0682060.1	cl_10252
HORVU.MOREX.r3.3HG0246720.1	cl_10253
HORVU.MOREX.r3.5HG0469320.1	cl_10254
HORVU.MOREX.r3.3HG0273590.1	cl_10255
HORVU.MOREX.r3.3HG0305080.1	cl_10255
HORVU.MOREX.r3.3HG0286890.1	cl_10255
HORVU.MOREX.r3.7HG0712460.1	cl_10256
HORVU.MOREX.r3.7HG0652110.1	cl_10257
HORVU.MOREX.r3.6HG0593790.1	cl_10258
HORVU.MOREX.r3.3HG0304110.1	cl_10259
HORVU.MOREX.r3.5HG0482110.1	cl_1026
HORVU.MOREX.r3.5HG0482120.1	cl_1026
HORVU.MOREX.r3.5HG0502000.1	cl_10260
HORVU.MOREX.r3.7HG0653200.1	cl_10261
HORVU.MOREX.r3.5HG0442720.1	cl_10262
HORVU.MOREX.r3.3HG0302780.1	cl_10262
HORVU.MOREX.r3.3HG0302770.1	cl_10262
HORVU.MOREX.r3.2HG0161860.1	cl_10263
HORVU.MOREX.r3.3HG0286830.1	cl_10264
HORVU.MOREX.r3.4HG0394780.1	cl_10264
HORVU.MOREX.r3.6HG0617010.1	cl_10265
HORVU.MOREX.r3.7HG0665140.1	cl_10265
HORVU.MOREX.r3.7HG0665040.1	cl_10265
HORVU.MOREX.r3.6HG0617000.1	cl_10265
HORVU.MOREX.r3.6HG0617020.1	cl_10265
HORVU.MOREX.r3.6HG0617040.1	cl_10265
HORVU.MOREX.r3.7HG0643810.1	cl_10266
HORVU.MOREX.r3.5HG0516640.1	cl_10267
HORVU.MOREX.r3.2HG0202270.1	cl_10268
HORVU.MOREX.r3.5HG0463140.1	cl_10269
HORVU.MOREX.r3.7HG0730230.1	cl_1027
HORVU.MOREX.r3.4HG0411020.1	cl_10270
HORVU.MOREX.r3.4HG0411030.1	cl_10270
HORVU.MOREX.r3.2HG0168640.1	cl_10271
HORVU.MOREX.r3.4HG0403610.1	cl_10272
HORVU.MOREX.r3.5HG0532580.1	cl_10273
HORVU.MOREX.r3.3HG0233660.1	cl_10273
HORVU.MOREX.r3.4HG0343470.1	cl_10274
HORVU.MOREX.r3.4HG0351320.1	cl_10275
HORVU.MOREX.r3.5HG0526420.1	cl_10275
HORVU.MOREX.r3.5HG0458550.1	cl_10275
HORVU.MOREX.r3.3HG0298180.1	cl_10275
HORVU.MOREX.r3.2HG0166680.1	cl_10275
HORVU.MOREX.r3.4HG0405830.1	cl_10276
HORVU.MOREX.r3.3HG0241690.1	cl_10277
HORVU.MOREX.r3.3HG0314330.1	cl_10278
HORVU.MOREX.r3.7HG0731740.1	cl_10279
HORVU.MOREX.r3.3HG0232180.1	cl_1028
HORVU.MOREX.r3.2HG0215820.1	cl_10280
HORVU.MOREX.r3.6HG0563630.1	cl_10280
HORVU.MOREX.r3.3HG0253660.1	cl_10280
HORVU.MOREX.r3.2HG0151960.1	cl_10281
HORVU.MOREX.r3.7HG0655170.1	cl_10282
HORVU.MOREX.r3.5HG0505990.1	cl_10283
HORVU.MOREX.r3.6HG0570860.1	cl_10284
HORVU.MOREX.r3.7HG0655850.1	cl_10285
HORVU.MOREX.r3.7HG0655860.1	cl_10285
HORVU.MOREX.r3.5HG0419950.1	cl_10286
HORVU.MOREX.r3.5HG0474800.1	cl_10287
HORVU.MOREX.r3.7HG0636890.1	cl_10288
HORVU.MOREX.r3.6HG0555640.1	cl_10289
HORVU.MOREX.r3.2HG0101220.1	cl_1029
HORVU.MOREX.r3.1HG0060140.1	cl_10290
HORVU.MOREX.r3.7HG0669630.1	cl_10291
HORVU.MOREX.r3.2HG0197920.1	cl_10292
HORVU.MOREX.r3.5HG0504320.1	cl_10293
HORVU.MOREX.r3.6HG0570980.1	cl_10294
HORVU.MOREX.r3.1HG0053680.1	cl_10294
HORVU.MOREX.r3.1HG0033920.1	cl_10295
HORVU.MOREX.r3.4HG0393080.1	cl_10296
HORVU.MOREX.r3.1HG0033780.1	cl_10297
HORVU.MOREX.r3.6HG0616990.1	cl_10297
HORVU.MOREX.r3.2HG0113960.1	cl_10297
HORVU.MOREX.r3.5HG0431360.1	cl_10297
HORVU.MOREX.r3.2HG0192860.1	cl_10298
HORVU.MOREX.r3.2HG0158690.1	cl_10298
HORVU.MOREX.r3.5HG0434270.1	cl_10298
HORVU.MOREX.r3.3HG0301920.1	cl_10299
HORVU.MOREX.r3.1HG0074030.1	cl_10299
HORVU.MOREX.r3.6HG0578070.1	cl_103
HORVU.MOREX.r3.3HG0230500.1	cl_1030
HORVU.MOREX.r3.5HG0534670.1	cl_1030
HORVU.MOREX.r3.3HG0230520.1	cl_1030
HORVU.MOREX.r3.6HG0600190.1	cl_10300
HORVU.MOREX.r3.4HG0370630.1	cl_10301
HORVU.MOREX.r3.1HG0019100.1	cl_10302
HORVU.MOREX.r3.5HG0438100.1	cl_10303
HORVU.MOREX.r3.7HG0680610.1	cl_10304
HORVU.MOREX.r3.4HG0353330.1	cl_10304
HORVU.MOREX.r3.5HG0463930.1	cl_10304
HORVU.MOREX.r3.6HG0550810.1	cl_10304
HORVU.MOREX.r3.4HG0413490.1	cl_10304
HORVU.MOREX.r3.3HG0232920.1	cl_10305
HORVU.MOREX.r3.7HG0662960.1	cl_10305
HORVU.MOREX.r3.2HG0095510.1	cl_10306
HORVU.MOREX.r3.4HG0393620.1	cl_10306
HORVU.MOREX.r3.3HG0227570.1	cl_10307
HORVU.MOREX.r3.3HG0284350.1	cl_10307
HORVU.MOREX.r3.5HG0457980.1	cl_10307
HORVU.MOREX.r3.4HG0341030.1	cl_10307
HORVU.MOREX.r3.1HG0081510.1	cl_10307
HORVU.MOREX.r3.5HG0436600.1	cl_10307
HORVU.MOREX.r3.4HG0418720.1	cl_10307
HORVU.MOREX.r3.1HG0057470.1	cl_10307
HORVU.MOREX.r3.1HG0065890.1	cl_10307
HORVU.MOREX.r3.1HG0081480.1	cl_10307
HORVU.MOREX.r3.2HG0152160.1	cl_10308
HORVU.MOREX.r3.4HG0391280.1	cl_10309
HORVU.MOREX.r3.4HG0405850.1	cl_1031
HORVU.MOREX.r3.6HG0587730.1	cl_10310
HORVU.MOREX.r3.1HG0073340.1	cl_10311
HORVU.MOREX.r3.4HG0331460.1	cl_10312
HORVU.MOREX.r3.6HG0558330.1	cl_10312
HORVU.MOREX.r3.4HG0331360.1	cl_10313
HORVU.MOREX.r3.2HG0195150.1	cl_10313
HORVU.MOREX.r3.2HG0100810.1	cl_10313
HORVU.MOREX.r3.3HG0222580.1	cl_10314
HORVU.MOREX.r3.7HG0711910.1	cl_10315
HORVU.MOREX.r3.1HG0011820.1	cl_10315
HORVU.MOREX.r3.2HG0208790.1	cl_10316
HORVU.MOREX.r3.2HG0113550.1	cl_10317
HORVU.MOREX.r3.7HG0714950.1	cl_10318
HORVU.MOREX.r3.1HG0064290.1	cl_10319
HORVU.MOREX.r3.4HG0335150.1	cl_1032
HORVU.MOREX.r3.5HG0481580.1	cl_10320
HORVU.MOREX.r3.5HG0481600.1	cl_10320
HORVU.MOREX.r3.6HG0593470.1	cl_10321
HORVU.MOREX.r3.2HG0178580.1	cl_10321
HORVU.MOREX.r3.4HG0354720.1	cl_10322
HORVU.MOREX.r3.5HG0496050.1	cl_10323
HORVU.MOREX.r3.5HG0487680.1	cl_10323
HORVU.MOREX.r3.2HG0167390.1	cl_10324
HORVU.MOREX.r3.5HG0425940.1	cl_10324
HORVU.MOREX.r3.5HG0498210.1	cl_10325
HORVU.MOREX.r3.7HG0687190.1	cl_10325
HORVU.MOREX.r3.7HG0736710.1	cl_10326
HORVU.MOREX.r3.1HG0066040.1	cl_10327
HORVU.MOREX.r3.5HG0479860.1	cl_10328
HORVU.MOREX.r3.4HG0353680.1	cl_10329
HORVU.MOREX.r3.7HG0749700.1	cl_1033
HORVU.MOREX.r3.2HG0183630.1	cl_10330
HORVU.MOREX.r3.7HG0712710.1	cl_10331
HORVU.MOREX.r3.2HG0111710.1	cl_10332
HORVU.MOREX.r3.4HG0404380.1	cl_10333
HORVU.MOREX.r3.6HG0591390.1	cl_10334
HORVU.MOREX.r3.2HG0176560.1	cl_10334
HORVU.MOREX.r3.2HG0176510.1	cl_10334
HORVU.MOREX.r3.3HG0312430.1	cl_10335
HORVU.MOREX.r3.5HG0433720.1	cl_10336
HORVU.MOREX.r3.1HG0017050.1	cl_10337
HORVU.MOREX.r3.4HG0380990.1	cl_10337
HORVU.MOREX.r3.3HG0309080.1	cl_10337
HORVU.MOREX.r3.7HG0663950.1	cl_10338
HORVU.MOREX.r3.3HG0254650.1	cl_10339
HORVU.MOREX.r3.1HG0035230.1	cl_1034
HORVU.MOREX.r3.1HG0053470.1	cl_10340
HORVU.MOREX.r3.1HG0087960.1	cl_10341
HORVU.MOREX.r3.5HG0491070.1	cl_10341
HORVU.MOREX.r3.3HG0278650.1	cl_10341
HORVU.MOREX.r3.3HG0290900.1	cl_10342
HORVU.MOREX.r3.2HG0125510.1	cl_10343
HORVU.MOREX.r3.2HG0118680.1	cl_10344
HORVU.MOREX.r3.5HG0518350.1	cl_10345
HORVU.MOREX.r3.7HG0746300.1	cl_10345
HORVU.MOREX.r3.2HG0213970.1	cl_10346
HORVU.MOREX.r3.6HG0597620.1	cl_10347
HORVU.MOREX.r3.7HG0644320.1	cl_10348
HORVU.MOREX.r3.5HG0484830.1	cl_10349
HORVU.MOREX.r3.5HG0527850.1	cl_10349
HORVU.MOREX.r3.6HG0543110.1	cl_1035
HORVU.MOREX.r3.3HG0270400.1	cl_10350
HORVU.MOREX.r3.3HG0247870.1	cl_10351
HORVU.MOREX.r3.7HG0728460.1	cl_10352
HORVU.MOREX.r3.2HG0115270.1	cl_10352
HORVU.MOREX.r3.6HG0616980.1	cl_10353
HORVU.MOREX.r3.7HG0664950.1	cl_10353
HORVU.MOREX.r3.3HG0321680.1	cl_10353
HORVU.MOREX.r3.3HG0321670.1	cl_10353
HORVU.MOREX.r3.5HG0451130.1	cl_10354
HORVU.MOREX.r3.6HG0599770.1	cl_10355
HORVU.MOREX.r3.6HG0586500.1	cl_10355
HORVU.MOREX.r3.4HG0395260.1	cl_10356
HORVU.MOREX.r3.2HG0205740.1	cl_10357
HORVU.MOREX.r3.5HG0538080.1	cl_10358
HORVU.MOREX.r3.1HG0061520.1	cl_10359
HORVU.MOREX.r3.4HG0344990.1	cl_1036
HORVU.MOREX.r3.7HG0657880.1	cl_1036
HORVU.MOREX.r3.5HG0531050.1	cl_1036
HORVU.MOREX.r3.2HG0213220.1	cl_10360
HORVU.MOREX.r3.2HG0213280.1	cl_10360
HORVU.MOREX.r3.4HG0344370.1	cl_10361
HORVU.MOREX.r3.7HG0749870.1	cl_10361
HORVU.MOREX.r3.5HG0497820.1	cl_10361
HORVU.MOREX.r3.7HG0696340.1	cl_10362
HORVU.MOREX.r3.3HG0312410.1	cl_10363
HORVU.MOREX.r3.6HG0556120.1	cl_10364
HORVU.MOREX.r3.7HG0726530.1	cl_10364
HORVU.MOREX.r3.2HG0197300.1	cl_10365
HORVU.MOREX.r3.2HG0197320.1	cl_10365
HORVU.MOREX.r3.2HG0197310.1	cl_10365
HORVU.MOREX.r3.3HG0233970.1	cl_10366
HORVU.MOREX.r3.2HG0118800.1	cl_10367
HORVU.MOREX.r3.3HG0220140.1	cl_10368
HORVU.MOREX.r3.5HG0487090.1	cl_10369
HORVU.MOREX.r3.5HG0487100.1	cl_10369
HORVU.MOREX.r3.2HG0201940.1	cl_10369
HORVU.MOREX.r3.5HG0518810.1	cl_10369
HORVU.MOREX.r3.6HG0557950.1	cl_1037
HORVU.MOREX.r3.7HG0727100.1	cl_1037
HORVU.MOREX.r3.1HG0005410.1	cl_10370
HORVU.MOREX.r3.2HG0103950.1	cl_10370
HORVU.MOREX.r3.5HG0499620.1	cl_10371
HORVU.MOREX.r3.2HG0164850.1	cl_10372
HORVU.MOREX.r3.2HG0164840.1	cl_10372
HORVU.MOREX.r3.5HG0487570.1	cl_10373
HORVU.MOREX.r3.1HG0040220.1	cl_10374
HORVU.MOREX.r3.4HG0343060.1	cl_10375
HORVU.MOREX.r3.7HG0715200.1	cl_10376
HORVU.MOREX.r3.5HG0430540.1	cl_10377
HORVU.MOREX.r3.7HG0676550.1	cl_10378
HORVU.MOREX.r3.2HG0127950.1	cl_10378
HORVU.MOREX.r3.6HG0538940.1	cl_10378
HORVU.MOREX.r3.6HG0539060.1	cl_10378
HORVU.MOREX.r3.5HG0521490.1	cl_10378
HORVU.MOREX.r3.5HG0476420.1	cl_10378
HORVU.MOREX.r3.1HG0017580.1	cl_10378
HORVU.MOREX.r3.1HG0050650.1	cl_10379
HORVU.MOREX.r3.5HG0526470.1	cl_1038
HORVU.MOREX.r3.5HG0526430.1	cl_1038
HORVU.MOREX.r3.1HG0046900.1	cl_10380
HORVU.MOREX.r3.1HG0057960.1	cl_10381
HORVU.MOREX.r3.2HG0189890.1	cl_10381
HORVU.MOREX.r3.7HG0660440.1	cl_10382
HORVU.MOREX.r3.3HG0291930.1	cl_10383
HORVU.MOREX.r3.2HG0207090.1	cl_10384
HORVU.MOREX.r3.6HG0557260.1	cl_10384
HORVU.MOREX.r3.6HG0601390.1	cl_10384
HORVU.MOREX.r3.6HG0585310.1	cl_10385
HORVU.MOREX.r3.4HG0383330.1	cl_10386
HORVU.MOREX.r3.2HG0186630.1	cl_10387
HORVU.MOREX.r3.6HG0568510.1	cl_10387
HORVU.MOREX.r3.5HG0498610.1	cl_10388
HORVU.MOREX.r3.5HG0498620.1	cl_10388
HORVU.MOREX.r3.1HG0060110.1	cl_10389
HORVU.MOREX.r3.7HG0693570.1	cl_1039
HORVU.MOREX.r3.2HG0157450.1	cl_10390
HORVU.MOREX.r3.7HG0703140.1	cl_10391
HORVU.MOREX.r3.7HG0750670.1	cl_10391
HORVU.MOREX.r3.5HG0503180.1	cl_10392
HORVU.MOREX.r3.4HG0343330.1	cl_10393
HORVU.MOREX.r3.3HG0276520.1	cl_10394
HORVU.MOREX.r3.3HG0303380.1	cl_10395
HORVU.MOREX.r3.1HG0072650.1	cl_10395
HORVU.MOREX.r3.5HG0427150.1	cl_10396
HORVU.MOREX.r3.2HG0124450.1	cl_10397
HORVU.MOREX.r3.5HG0475530.1	cl_10398
HORVU.MOREX.r3.3HG0314180.1	cl_10399
HORVU.MOREX.r3.6HG0631680.1	cl_104
HORVU.MOREX.r3.5HG0480870.1	cl_1040
HORVU.MOREX.r3.3HG0220360.1	cl_1040
HORVU.MOREX.r3.2HG0100980.1	cl_1040
HORVU.MOREX.r3.2HG0166800.1	cl_10400
HORVU.MOREX.r3.4HG0368640.1	cl_10401
HORVU.MOREX.r3.3HG0258850.1	cl_10402
HORVU.MOREX.r3.5HG0481290.1	cl_10403
HORVU.MOREX.r3.7HG0659980.1	cl_10404
HORVU.MOREX.r3.4HG0408840.1	cl_10405
HORVU.MOREX.r3.4HG0408880.1	cl_10405
HORVU.MOREX.r3.4HG0408860.1	cl_10405
HORVU.MOREX.r3.4HG0349900.1	cl_10406
HORVU.MOREX.r3.5HG0457870.1	cl_10406
HORVU.MOREX.r3.5HG0478190.1	cl_10407
HORVU.MOREX.r3.3HG0273010.1	cl_10408
HORVU.MOREX.r3.3HG0223930.1	cl_10409
HORVU.MOREX.r3.7HG0732370.1	cl_10409
HORVU.MOREX.r3.2HG0133330.1	cl_1041
HORVU.MOREX.r3.3HG0293400.1	cl_1041
HORVU.MOREX.r3.7HG0657380.1	cl_10410
HORVU.MOREX.r3.6HG0608520.1	cl_10410
HORVU.MOREX.r3.2HG0185160.1	cl_10410
HORVU.MOREX.r3.3HG0297560.1	cl_10411
HORVU.MOREX.r3.7HG0719320.1	cl_10412
HORVU.MOREX.r3.2HG0105120.1	cl_10413
HORVU.MOREX.r3.3HG0312490.1	cl_10414
HORVU.MOREX.r3.4HG0363150.1	cl_10415
HORVU.MOREX.r3.2HG0173700.1	cl_10416
HORVU.MOREX.r3.5HG0433480.1	cl_10417
HORVU.MOREX.r3.2HG0196150.1	cl_10418
HORVU.MOREX.r3.5HG0432300.1	cl_10419
HORVU.MOREX.r3.7HG0650600.1	cl_1042
HORVU.MOREX.r3.7HG0752790.1	cl_10420
HORVU.MOREX.r3.1HG0083600.1	cl_10421
HORVU.MOREX.r3.7HG0711190.1	cl_10421
HORVU.MOREX.r3.5HG0472700.1	cl_10421
HORVU.MOREX.r3.7HG0645460.1	cl_10421
HORVU.MOREX.r3.3HG0226810.1	cl_10421
HORVU.MOREX.r3.3HG0281610.1	cl_10421
HORVU.MOREX.r3.3HG0278190.1	cl_10421
HORVU.MOREX.r3.1HG0008900.1	cl_10422
HORVU.MOREX.r3.2HG0197110.1	cl_10422
HORVU.MOREX.r3.4HG0331450.1	cl_10422
HORVU.MOREX.r3.6HG0547390.1	cl_10422
HORVU.MOREX.r3.4HG0388870.1	cl_10422
HORVU.MOREX.r3.3HG0331060.1	cl_10423
HORVU.MOREX.r3.3HG0235190.1	cl_10424
HORVU.MOREX.r3.2HG0161020.1	cl_10425
HORVU.MOREX.r3.5HG0523440.1	cl_10425
HORVU.MOREX.r3.5HG0511420.1	cl_10426
HORVU.MOREX.r3.7HG0706570.1	cl_10427
HORVU.MOREX.r3.1HG0076070.1	cl_10428
HORVU.MOREX.r3.3HG0329280.1	cl_10429
HORVU.MOREX.r3.3HG0268950.1	cl_1043
HORVU.MOREX.r3.5HG0444570.1	cl_10430
HORVU.MOREX.r3.7HG0727200.1	cl_10430
HORVU.MOREX.r3.7HG0680360.1	cl_10430
HORVU.MOREX.r3.1HG0045140.1	cl_10430
HORVU.MOREX.r3.5HG0458940.1	cl_10430
HORVU.MOREX.r3.2HG0097870.1	cl_10430
HORVU.MOREX.r3.2HG0115100.1	cl_10430
HORVU.MOREX.r3.6HG0632920.1	cl_10430
HORVU.MOREX.r3.5HG0490150.1	cl_10430
HORVU.MOREX.r3.4HG0406280.1	cl_10430
HORVU.MOREX.r3.3HG0251050.1	cl_10430
HORVU.MOREX.r3.4HG0356130.1	cl_10430
HORVU.MOREX.r3.3HG0238460.1	cl_10430
HORVU.MOREX.r3.6HG0581300.1	cl_10430
HORVU.MOREX.r3.7HG0659560.1	cl_10430
HORVU.MOREX.r3.5HG0458130.1	cl_10430
HORVU.MOREX.r3.7HG0666490.1	cl_10430
HORVU.MOREX.r3.2HG0190110.1	cl_10430
HORVU.MOREX.r3.5HG0513230.1	cl_10430
HORVU.MOREX.r3.5HG0441070.1	cl_10430
HORVU.MOREX.r3.6HG0599970.1	cl_10430
HORVU.MOREX.r3.1HG0007610.1	cl_10430
HORVU.MOREX.r3.3HG0293440.1	cl_10430
HORVU.MOREX.r3.6HG0629970.1	cl_10430
HORVU.MOREX.r3.1HG0075120.1	cl_10430
HORVU.MOREX.r3.6HG0574640.1	cl_10430
HORVU.MOREX.r3.7HG0635430.1	cl_10430
HORVU.MOREX.r3.7HG0680900.1	cl_10431
HORVU.MOREX.r3.3HG0310640.1	cl_10431
HORVU.MOREX.r3.3HG0310600.1	cl_10431
HORVU.MOREX.r3.6HG0618110.1	cl_10432
HORVU.MOREX.r3.6HG0588750.1	cl_10433
HORVU.MOREX.r3.4HG0393300.1	cl_10434
HORVU.MOREX.r3.1HG0091070.1	cl_10435
HORVU.MOREX.r3.3HG0284900.1	cl_10436
HORVU.MOREX.r3.1HG0081060.1	cl_10436
HORVU.MOREX.r3.5HG0475360.1	cl_10436
HORVU.MOREX.r3.3HG0268200.1	cl_10436
HORVU.MOREX.r3.5HG0512190.1	cl_10437
HORVU.MOREX.r3.4HG0379920.1	cl_10438
HORVU.MOREX.r3.5HG0469440.1	cl_10439
HORVU.MOREX.r3.5HG0480800.1	cl_1044
HORVU.MOREX.r3.1HG0082530.1	cl_1044
HORVU.MOREX.r3.6HG0576260.1	cl_1044
HORVU.MOREX.r3.3HG0287000.1	cl_1044
HORVU.MOREX.r3.5HG0495910.1	cl_1044
HORVU.MOREX.r3.4HG0414140.1	cl_1044
HORVU.MOREX.r3.3HG0303410.1	cl_1044
HORVU.MOREX.r3.1HG0072680.1	cl_1044
HORVU.MOREX.r3.5HG0459620.1	cl_10440
HORVU.MOREX.r3.4HG0355400.1	cl_10440
HORVU.MOREX.r3.3HG0286440.1	cl_10441
HORVU.MOREX.r3.7HG0712370.1	cl_10442
HORVU.MOREX.r3.7HG0707860.1	cl_10443
HORVU.MOREX.r3.2HG0181680.1	cl_10443
HORVU.MOREX.r3.6HG0619350.1	cl_10444
HORVU.MOREX.r3.2HG0130210.1	cl_10445
HORVU.MOREX.r3.7HG0728240.1	cl_10446
HORVU.MOREX.r3.7HG0728680.1	cl_10446
HORVU.MOREX.r3.2HG0211180.1	cl_10447
HORVU.MOREX.r3.7HG0708270.1	cl_10447
HORVU.MOREX.r3.6HG0589890.1	cl_10448
HORVU.MOREX.r3.2HG0196710.1	cl_10448
HORVU.MOREX.r3.4HG0331500.1	cl_10449
HORVU.MOREX.r3.6HG0614850.1	cl_1045
HORVU.MOREX.r3.7HG0666010.1	cl_1045
HORVU.MOREX.r3.4HG0387340.1	cl_1045
HORVU.MOREX.r3.3HG0289460.1	cl_1045
HORVU.MOREX.r3.5HG0518430.1	cl_1045
HORVU.MOREX.r3.6HG0620960.1	cl_1045
HORVU.MOREX.r3.7HG0731230.1	cl_10450
HORVU.MOREX.r3.1HG0048040.1	cl_10451
HORVU.MOREX.r3.3HG0239300.1	cl_10452
HORVU.MOREX.r3.1HG0028110.1	cl_10452
HORVU.MOREX.r3.5HG0527830.1	cl_10453
HORVU.MOREX.r3.3HG0308410.1	cl_10454
HORVU.MOREX.r3.6HG0631840.1	cl_10455
HORVU.MOREX.r3.1HG0080730.1	cl_10456
HORVU.MOREX.r3.4HG0345850.1	cl_10457
HORVU.MOREX.r3.2HG0168970.1	cl_10458
HORVU.MOREX.r3.7HG0636510.1	cl_10459
HORVU.MOREX.r3.1HG0052140.1	cl_10459
HORVU.MOREX.r3.5HG0431150.1	cl_1046
HORVU.MOREX.r3.6HG0548330.1	cl_1046
HORVU.MOREX.r3.5HG0487490.1	cl_10460
HORVU.MOREX.r3.4HG0343520.1	cl_10460
HORVU.MOREX.r3.2HG0100360.1	cl_10461
HORVU.MOREX.r3.3HG0328300.1	cl_10462
HORVU.MOREX.r3.3HG0328320.1	cl_10462
HORVU.MOREX.r3.2HG0184310.1	cl_10463
HORVU.MOREX.r3.6HG0617310.1	cl_10464
HORVU.MOREX.r3.5HG0485970.1	cl_10465
HORVU.MOREX.r3.4HG0383450.1	cl_10466
HORVU.MOREX.r3.2HG0199620.1	cl_10467
HORVU.MOREX.r3.5HG0424720.1	cl_10468
HORVU.MOREX.r3.1HG0079810.1	cl_10469
HORVU.MOREX.r3.2HG0160170.1	cl_1047
HORVU.MOREX.r3.2HG0211390.1	cl_10470
HORVU.MOREX.r3.6HG0632830.1	cl_10471
HORVU.MOREX.r3.3HG0239370.1	cl_10472
HORVU.MOREX.r3.4HG0390010.1	cl_10473
HORVU.MOREX.r3.5HG0535660.1	cl_10474
HORVU.MOREX.r3.2HG0191620.1	cl_10475
HORVU.MOREX.r3.1HG0071540.1	cl_10476
HORVU.MOREX.r3.5HG0500840.1	cl_10477
HORVU.MOREX.r3.5HG0490300.1	cl_10478
HORVU.MOREX.r3.6HG0560030.1	cl_10479
HORVU.MOREX.r3.7HG0729490.1	cl_10479
HORVU.MOREX.r3.1HG0006690.1	cl_1048
HORVU.MOREX.r3.4HG0362450.1	cl_10480
HORVU.MOREX.r3.5HG0443730.1	cl_10480
HORVU.MOREX.r3.7HG0723860.1	cl_10481
HORVU.MOREX.r3.3HG0244110.1	cl_10481
HORVU.MOREX.r3.2HG0183920.1	cl_10482
HORVU.MOREX.r3.5HG0512260.1	cl_10483
HORVU.MOREX.r3.5HG0485130.1	cl_10484
HORVU.MOREX.r3.5HG0485110.1	cl_10484
HORVU.MOREX.r3.7HG0648170.1	cl_10485
HORVU.MOREX.r3.7HG0648180.1	cl_10485
HORVU.MOREX.r3.7HG0648140.1	cl_10485
HORVU.MOREX.r3.4HG0404460.1	cl_10486
HORVU.MOREX.r3.3HG0294270.1	cl_10486
HORVU.MOREX.r3.6HG0595910.1	cl_10487
HORVU.MOREX.r3.2HG0206570.1	cl_10488
HORVU.MOREX.r3.3HG0299280.1	cl_10489
HORVU.MOREX.r3.7HG0752290.1	cl_1049
HORVU.MOREX.r3.6HG0632090.1	cl_10490
HORVU.MOREX.r3.4HG0384640.1	cl_10491
HORVU.MOREX.r3.2HG0100660.1	cl_10492
HORVU.MOREX.r3.1HG0084720.1	cl_10493
HORVU.MOREX.r3.7HG0647690.1	cl_10493
HORVU.MOREX.r3.4HG0416980.1	cl_10493
HORVU.MOREX.r3.4HG0348830.1	cl_10493
HORVU.MOREX.r3.4HG0409170.1	cl_10494
HORVU.MOREX.r3.7HG0718970.1	cl_10495
HORVU.MOREX.r3.2HG0171170.1	cl_10496
HORVU.MOREX.r3.6HG0566690.1	cl_10497
HORVU.MOREX.r3.2HG0212890.1	cl_10497
HORVU.MOREX.r3.7HG0747950.1	cl_10497
HORVU.MOREX.r3.2HG0107770.1	cl_10497
HORVU.MOREX.r3.1HG0091280.1	cl_10497
HORVU.MOREX.r3.4HG0352030.1	cl_10497
HORVU.MOREX.r3.2HG0158200.1	cl_10498
HORVU.MOREX.r3.1HG0057540.1	cl_10499
HORVU.MOREX.r3.5HG0506100.1	cl_105
HORVU.MOREX.r3.7HG0750130.1	cl_105
HORVU.MOREX.r3.6HG0602150.1	cl_1050
HORVU.MOREX.r3.2HG0126160.1	cl_10500
HORVU.MOREX.r3.1HG0062460.1	cl_10501
HORVU.MOREX.r3.7HG0672470.1	cl_10502
HORVU.MOREX.r3.3HG0314120.1	cl_10503
HORVU.MOREX.r3.1HG0047120.1	cl_10504
HORVU.MOREX.r3.2HG0207030.1	cl_10504
HORVU.MOREX.r3.1HG0047110.1	cl_10504
HORVU.MOREX.r3.3HG0328540.1	cl_10505
HORVU.MOREX.r3.3HG0328650.1	cl_10505
HORVU.MOREX.r3.2HG0179210.1	cl_10505
HORVU.MOREX.r3.1HG0026590.1	cl_10505
HORVU.MOREX.r3.2HG0183450.1	cl_10506
HORVU.MOREX.r3.1HG0071760.1	cl_10507
HORVU.MOREX.r3.1HG0077290.1	cl_10507
HORVU.MOREX.r3.7HG0680540.1	cl_10508
HORVU.MOREX.r3.2HG0114450.1	cl_10509
HORVU.MOREX.r3.2HG0114460.1	cl_10509
HORVU.MOREX.r3.1HG0078370.1	cl_1051
HORVU.MOREX.r3.2HG0216570.1	cl_10510
HORVU.MOREX.r3.2HG0216560.1	cl_10510
HORVU.MOREX.r3.7HG0707160.1	cl_10510
HORVU.MOREX.r3.7HG0685210.1	cl_10511
HORVU.MOREX.r3.1HG0015620.1	cl_10512
HORVU.MOREX.r3.1HG0002810.1	cl_10512
HORVU.MOREX.r3.2HG0191970.1	cl_10513
HORVU.MOREX.r3.2HG0141230.1	cl_10513
HORVU.MOREX.r3.2HG0142740.1	cl_10513
HORVU.MOREX.r3.2HG0172490.1	cl_10513
HORVU.MOREX.r3.5HG0479110.1	cl_10514
HORVU.MOREX.r3.2HG0100750.1	cl_10515
HORVU.MOREX.r3.5HG0487030.1	cl_10516
HORVU.MOREX.r3.3HG0316550.1	cl_10516
HORVU.MOREX.r3.5HG0528310.1	cl_10517
HORVU.MOREX.r3.4HG0396980.1	cl_10517
HORVU.MOREX.r3.2HG0134860.1	cl_10518
HORVU.MOREX.r3.3HG0271250.1	cl_10519
HORVU.MOREX.r3.6HG0568470.1	cl_1052
HORVU.MOREX.r3.4HG0418530.1	cl_1052
HORVU.MOREX.r3.2HG0193610.1	cl_10520
HORVU.MOREX.r3.3HG0323430.1	cl_10521
HORVU.MOREX.r3.3HG0325320.1	cl_10521
HORVU.MOREX.r3.2HG0205800.1	cl_10521
HORVU.MOREX.r3.2HG0178080.1	cl_10522
HORVU.MOREX.r3.1HG0071700.1	cl_10523
HORVU.MOREX.r3.4HG0343880.1	cl_10524
HORVU.MOREX.r3.5HG0524350.1	cl_10525
HORVU.MOREX.r3.3HG0295640.1	cl_10525
HORVU.MOREX.r3.5HG0426330.1	cl_10526
HORVU.MOREX.r3.2HG0101230.1	cl_10527
HORVU.MOREX.r3.7HG0749130.1	cl_10528
HORVU.MOREX.r3.7HG0749090.1	cl_10528
HORVU.MOREX.r3.4HG0334460.1	cl_10529
HORVU.MOREX.r3.2HG0146470.1	cl_10529
HORVU.MOREX.r3.5HG0421460.1	cl_10529
HORVU.MOREX.r3.4HG0386110.1	cl_1053
HORVU.MOREX.r3.5HG0474710.1	cl_1053
HORVU.MOREX.r3.1HG0074170.1	cl_10530
HORVU.MOREX.r3.3HG0273500.1	cl_10531
HORVU.MOREX.r3.1HG0092700.1	cl_10531
HORVU.MOREX.r3.7HG0706460.1	cl_10532
HORVU.MOREX.r3.3HG0235790.1	cl_10533
HORVU.MOREX.r3.1HG0081640.1	cl_10534
HORVU.MOREX.r3.4HG0399700.1	cl_10534
HORVU.MOREX.r3.3HG0285570.1	cl_10534
HORVU.MOREX.r3.4HG0398840.1	cl_10535
HORVU.MOREX.r3.2HG0132440.1	cl_10535
HORVU.MOREX.r3.5HG0517040.1	cl_10536
HORVU.MOREX.r3.6HG0578690.1	cl_10536
HORVU.MOREX.r3.7HG0715190.1	cl_10536
HORVU.MOREX.r3.5HG0469350.1	cl_10537
HORVU.MOREX.r3.7HG0746640.1	cl_10538
HORVU.MOREX.r3.5HG0429970.1	cl_10539
HORVU.MOREX.r3.4HG0337710.1	cl_1054
HORVU.MOREX.r3.5HG0483860.1	cl_10540
HORVU.MOREX.r3.4HG0403020.1	cl_10541
HORVU.MOREX.r3.4HG0380190.1	cl_10542
HORVU.MOREX.r3.4HG0357020.1	cl_10542
HORVU.MOREX.r3.3HG0306330.1	cl_10543
HORVU.MOREX.r3.7HG0726150.1	cl_10543
HORVU.MOREX.r3.3HG0306320.1	cl_10543
HORVU.MOREX.r3.3HG0324410.1	cl_10544
HORVU.MOREX.r3.1HG0022730.1	cl_10544
HORVU.MOREX.r3.4HG0406710.1	cl_10545
HORVU.MOREX.r3.1HG0044800.1	cl_10546
HORVU.MOREX.r3.2HG0200730.1	cl_10547
HORVU.MOREX.r3.3HG0245070.1	cl_10547
HORVU.MOREX.r3.2HG0165060.1	cl_10548
HORVU.MOREX.r3.7HG0726560.1	cl_10549
HORVU.MOREX.r3.5HG0429100.1	cl_1055
HORVU.MOREX.r3.5HG0508470.1	cl_1055
HORVU.MOREX.r3.3HG0244080.1	cl_1055
HORVU.MOREX.r3.1HG0043710.1	cl_1055
HORVU.MOREX.r3.4HG0417970.1	cl_1055
HORVU.MOREX.r3.2HG0186530.1	cl_10550
HORVU.MOREX.r3.7HG0712730.1	cl_10551
HORVU.MOREX.r3.3HG0249930.1	cl_10552
HORVU.MOREX.r3.5HG0470100.1	cl_10553
HORVU.MOREX.r3.1HG0074360.1	cl_10553
HORVU.MOREX.r3.5HG0452920.1	cl_10553
HORVU.MOREX.r3.4HG0352440.1	cl_10553
HORVU.MOREX.r3.4HG0349250.1	cl_10553
HORVU.MOREX.r3.4HG0383210.1	cl_10553
HORVU.MOREX.r3.2HG0113420.1	cl_10553
HORVU.MOREX.r3.3HG0243830.1	cl_10553
HORVU.MOREX.r3.1HG0029540.1	cl_10553
HORVU.MOREX.r3.7HG0690610.1	cl_10553
HORVU.MOREX.r3.7HG0663280.1	cl_10553
HORVU.MOREX.r3.7HG0667480.1	cl_10553
HORVU.MOREX.r3.4HG0378270.1	cl_10553
HORVU.MOREX.r3.4HG0378260.1	cl_10553
HORVU.MOREX.r3.3HG0284850.1	cl_10553
HORVU.MOREX.r3.7HG0667470.1	cl_10553
HORVU.MOREX.r3.2HG0183650.1	cl_10554
HORVU.MOREX.r3.2HG0209090.1	cl_10555
HORVU.MOREX.r3.7HG0647070.1	cl_10556
HORVU.MOREX.r3.2HG0183820.1	cl_10557
HORVU.MOREX.r3.7HG0663560.1	cl_10558
HORVU.MOREX.r3.3HG0244050.1	cl_10559
HORVU.MOREX.r3.4HG0366210.1	cl_1056
HORVU.MOREX.r3.7HG0647980.1	cl_10560
HORVU.MOREX.r3.6HG0632680.1	cl_10561
HORVU.MOREX.r3.2HG0210360.1	cl_10562
HORVU.MOREX.r3.2HG0173890.1	cl_10563
HORVU.MOREX.r3.5HG0497070.1	cl_10564
HORVU.MOREX.r3.1HG0022560.1	cl_10565
HORVU.MOREX.r3.1HG0022550.1	cl_10565
HORVU.MOREX.r3.2HG0201080.1	cl_10566
HORVU.MOREX.r3.2HG0131380.1	cl_10567
HORVU.MOREX.r3.4HG0411960.1	cl_10568
HORVU.MOREX.r3.4HG0347170.1	cl_10569
HORVU.MOREX.r3.1HG0021970.1	cl_10569
HORVU.MOREX.r3.1HG0021960.1	cl_10569
HORVU.MOREX.r3.3HG0305490.1	cl_1057
HORVU.MOREX.r3.4HG0340070.1	cl_10570
HORVU.MOREX.r3.2HG0106380.1	cl_10571
HORVU.MOREX.r3.2HG0131830.1	cl_10571
HORVU.MOREX.r3.4HG0386180.1	cl_10572
HORVU.MOREX.r3.4HG0386090.1	cl_10572
HORVU.MOREX.r3.4HG0386190.1	cl_10572
HORVU.MOREX.r3.1HG0062520.1	cl_10572
HORVU.MOREX.r3.4HG0386200.1	cl_10572
HORVU.MOREX.r3.4HG0339300.1	cl_10573
HORVU.MOREX.r3.5HG0499720.1	cl_10574
HORVU.MOREX.r3.3HG0267360.1	cl_10575
HORVU.MOREX.r3.2HG0104860.1	cl_10576
HORVU.MOREX.r3.6HG0615400.1	cl_10576
HORVU.MOREX.r3.3HG0252190.1	cl_10576
HORVU.MOREX.r3.7HG0722730.1	cl_10576
HORVU.MOREX.r3.4HG0347880.1	cl_10576
HORVU.MOREX.r3.3HG0223260.1	cl_10576
HORVU.MOREX.r3.5HG0526530.1	cl_10576
HORVU.MOREX.r3.3HG0250040.1	cl_10576
HORVU.MOREX.r3.3HG0250020.1	cl_10576
HORVU.MOREX.r3.3HG0250010.1	cl_10576
HORVU.MOREX.r3.5HG0519910.1	cl_10576
HORVU.MOREX.r3.4HG0401050.1	cl_10576
HORVU.MOREX.r3.4HG0401040.1	cl_10576
HORVU.MOREX.r3.4HG0396570.1	cl_10576
HORVU.MOREX.r3.5HG0532140.1	cl_10576
HORVU.MOREX.r3.3HG0252250.1	cl_10576
HORVU.MOREX.r3.5HG0533630.1	cl_10576
HORVU.MOREX.r3.5HG0532150.1	cl_10576
HORVU.MOREX.r3.4HG0401070.1	cl_10576
HORVU.MOREX.r3.5HG0532120.1	cl_10576
HORVU.MOREX.r3.4HG0401290.1	cl_10576
HORVU.MOREX.r3.4HG0401060.1	cl_10576
HORVU.MOREX.r3.4HG0401310.1	cl_10576
HORVU.MOREX.r3.1HG0071050.1	cl_10576
HORVU.MOREX.r3.3HG0293420.1	cl_10576
HORVU.MOREX.r3.3HG0293430.1	cl_10576
HORVU.MOREX.r3.3HG0293450.1	cl_10576
HORVU.MOREX.r3.3HG0293490.1	cl_10576
HORVU.MOREX.r3.3HG0297700.1	cl_10576
HORVU.MOREX.r3.3HG0293480.1	cl_10576
HORVU.MOREX.r3.3HG0256620.1	cl_10576
HORVU.MOREX.r3.3HG0250050.1	cl_10576
HORVU.MOREX.r3.1HG0052800.1	cl_10577
HORVU.MOREX.r3.1HG0052810.1	cl_10577
HORVU.MOREX.r3.4HG0334440.1	cl_10578
HORVU.MOREX.r3.5HG0475550.1	cl_10579
HORVU.MOREX.r3.5HG0477180.1	cl_10579
HORVU.MOREX.r3.6HG0611610.1	cl_10579
HORVU.MOREX.r3.5HG0475590.1	cl_10579
HORVU.MOREX.r3.5HG0475060.1	cl_10579
HORVU.MOREX.r3.4HG0387300.1	cl_1058
HORVU.MOREX.r3.4HG0334570.1	cl_10580
HORVU.MOREX.r3.4HG0335810.1	cl_10581
HORVU.MOREX.r3.1HG0039930.1	cl_10581
HORVU.MOREX.r3.6HG0559940.1	cl_10582
HORVU.MOREX.r3.7HG0666500.1	cl_10583
HORVU.MOREX.r3.6HG0566180.1	cl_10583
HORVU.MOREX.r3.1HG0067690.1	cl_10584
HORVU.MOREX.r3.1HG0067670.1	cl_10584
HORVU.MOREX.r3.1HG0079200.1	cl_10584
HORVU.MOREX.r3.1HG0067650.1	cl_10584
HORVU.MOREX.r3.1HG0067680.1	cl_10584
HORVU.MOREX.r3.2HG0158270.1	cl_10585
HORVU.MOREX.r3.4HG0357230.1	cl_10585
HORVU.MOREX.r3.2HG0119970.1	cl_10586
HORVU.MOREX.r3.7HG0687250.1	cl_10587
HORVU.MOREX.r3.5HG0506260.1	cl_10587
HORVU.MOREX.r3.5HG0501200.1	cl_10588
HORVU.MOREX.r3.3HG0250140.1	cl_10589
HORVU.MOREX.r3.5HG0481730.1	cl_1059
HORVU.MOREX.r3.5HG0481790.1	cl_1059
HORVU.MOREX.r3.5HG0481710.1	cl_1059
HORVU.MOREX.r3.5HG0493210.1	cl_10590
HORVU.MOREX.r3.5HG0493780.1	cl_10590
HORVU.MOREX.r3.3HG0229500.1	cl_10591
HORVU.MOREX.r3.7HG0646220.1	cl_10592
HORVU.MOREX.r3.7HG0740220.1	cl_10592
HORVU.MOREX.r3.5HG0432950.1	cl_10593
HORVU.MOREX.r3.7HG0708200.1	cl_10594
HORVU.MOREX.r3.6HG0617240.1	cl_10595
HORVU.MOREX.r3.1HG0058170.1	cl_10596
HORVU.MOREX.r3.7HG0746860.1	cl_10597
HORVU.MOREX.r3.6HG0623680.1	cl_10598
HORVU.MOREX.r3.2HG0117200.1	cl_10599
HORVU.MOREX.r3.1HG0061720.1	cl_106
HORVU.MOREX.r3.7HG0644570.1	cl_1060
HORVU.MOREX.r3.7HG0662630.1	cl_1060
HORVU.MOREX.r3.6HG0620170.1	cl_1060
HORVU.MOREX.r3.7HG0683570.1	cl_10600
HORVU.MOREX.r3.1HG0081220.1	cl_10601
HORVU.MOREX.r3.4HG0390170.1	cl_10602
HORVU.MOREX.r3.1HG0069460.1	cl_10603
HORVU.MOREX.r3.1HG0020310.1	cl_10604
HORVU.MOREX.r3.2HG0209340.1	cl_10605
HORVU.MOREX.r3.7HG0749360.1	cl_10605
HORVU.MOREX.r3.4HG0412370.1	cl_10606
HORVU.MOREX.r3.7HG0744200.1	cl_10606
HORVU.MOREX.r3.6HG0568300.1	cl_10606
HORVU.MOREX.r3.6HG0632360.1	cl_10607
HORVU.MOREX.r3.1HG0047080.1	cl_10607
HORVU.MOREX.r3.3HG0314460.1	cl_10608
HORVU.MOREX.r3.3HG0314500.1	cl_10608
HORVU.MOREX.r3.3HG0308630.1	cl_10609
HORVU.MOREX.r3.4HG0419450.1	cl_1061
HORVU.MOREX.r3.4HG0334970.1	cl_1061
HORVU.MOREX.r3.5HG0420210.1	cl_1061
HORVU.MOREX.r3.1HG0065040.1	cl_1061
HORVU.MOREX.r3.7HG0743890.1	cl_1061
HORVU.MOREX.r3.2HG0202670.1	cl_1061
HORVU.MOREX.r3.6HG0624610.1	cl_1061
HORVU.MOREX.r3.4HG0405790.1	cl_1061
HORVU.MOREX.r3.7HG0658610.1	cl_1061
HORVU.MOREX.r3.7HG0702360.1	cl_10610
HORVU.MOREX.r3.5HG0523040.1	cl_10611
HORVU.MOREX.r3.4HG0402310.1	cl_10612
HORVU.MOREX.r3.7HG0634610.1	cl_10613
HORVU.MOREX.r3.4HG0404100.1	cl_10614
HORVU.MOREX.r3.4HG0415640.1	cl_10615
HORVU.MOREX.r3.7HG0654240.1	cl_10616
HORVU.MOREX.r3.5HG0470740.1	cl_10616
HORVU.MOREX.r3.1HG0032870.1	cl_10616
HORVU.MOREX.r3.7HG0659370.1	cl_10616
HORVU.MOREX.r3.2HG0161060.1	cl_10616
HORVU.MOREX.r3.3HG0233860.1	cl_10616
HORVU.MOREX.r3.7HG0674770.1	cl_10616
HORVU.MOREX.r3.5HG0521430.1	cl_10616
HORVU.MOREX.r3.4HG0363700.1	cl_10616
HORVU.MOREX.r3.2HG0128360.1	cl_10616
HORVU.MOREX.r3.4HG0354150.1	cl_10616
HORVU.MOREX.r3.4HG0342770.1	cl_10616
HORVU.MOREX.r3.1HG0068260.1	cl_10616
HORVU.MOREX.r3.2HG0121180.1	cl_10616
HORVU.MOREX.r3.2HG0165940.1	cl_10616
HORVU.MOREX.r3.6HG0573040.1	cl_10616
HORVU.MOREX.r3.2HG0186160.1	cl_10616
HORVU.MOREX.r3.1HG0044380.1	cl_10616
HORVU.MOREX.r3.7HG0715400.1	cl_10617
HORVU.MOREX.r3.6HG0628210.1	cl_10618
HORVU.MOREX.r3.3HG0264700.1	cl_10619
HORVU.MOREX.r3.1HG0064580.1	cl_1062
HORVU.MOREX.r3.6HG0628040.1	cl_10620
HORVU.MOREX.r3.6HG0572440.1	cl_10621
HORVU.MOREX.r3.2HG0210210.1	cl_10622
HORVU.MOREX.r3.6HG0571190.1	cl_10623
HORVU.MOREX.r3.4HG0386070.1	cl_10624
HORVU.MOREX.r3.6HG0613690.1	cl_10625
HORVU.MOREX.r3.7HG0665280.1	cl_10625
HORVU.MOREX.r3.5HG0473900.1	cl_10626
HORVU.MOREX.r3.1HG0058040.1	cl_10627
HORVU.MOREX.r3.4HG0380210.1	cl_10628
HORVU.MOREX.r3.5HG0455020.1	cl_10629
HORVU.MOREX.r3.4HG0402670.1	cl_1063
HORVU.MOREX.r3.5HG0492700.1	cl_10630
HORVU.MOREX.r3.2HG0126880.1	cl_10631
HORVU.MOREX.r3.6HG0545790.1	cl_10632
HORVU.MOREX.r3.1HG0057970.1	cl_10633
HORVU.MOREX.r3.3HG0291160.1	cl_10634
HORVU.MOREX.r3.3HG0255400.1	cl_10635
HORVU.MOREX.r3.3HG0230420.1	cl_10636
HORVU.MOREX.r3.2HG0207110.1	cl_10637
HORVU.MOREX.r3.1HG0061380.1	cl_10638
HORVU.MOREX.r3.5HG0456890.1	cl_10639
HORVU.MOREX.r3.3HG0290780.1	cl_1064
HORVU.MOREX.r3.5HG0524130.1	cl_1064
HORVU.MOREX.r3.6HG0567600.1	cl_1064
HORVU.MOREX.r3.1HG0018000.1	cl_1064
HORVU.MOREX.r3.7HG0639250.1	cl_10640
HORVU.MOREX.r3.7HG0639420.1	cl_10640
HORVU.MOREX.r3.2HG0118980.1	cl_10641
HORVU.MOREX.r3.2HG0118970.1	cl_10641
HORVU.MOREX.r3.2HG0118960.1	cl_10641
HORVU.MOREX.r3.2HG0118670.1	cl_10641
HORVU.MOREX.r3.2HG0118640.1	cl_10641
HORVU.MOREX.r3.2HG0118660.1	cl_10641
HORVU.MOREX.r3.2HG0118650.1	cl_10641
HORVU.MOREX.r3.2HG0117980.1	cl_10642
HORVU.MOREX.r3.7HG0660720.1	cl_10643
HORVU.MOREX.r3.2HG0189660.1	cl_10644
HORVU.MOREX.r3.5HG0480210.1	cl_10645
HORVU.MOREX.r3.2HG0107660.1	cl_10645
HORVU.MOREX.r3.4HG0340410.1	cl_10646
HORVU.MOREX.r3.7HG0706900.1	cl_10647
HORVU.MOREX.r3.4HG0340490.1	cl_10648
HORVU.MOREX.r3.4HG0394410.1	cl_10649
HORVU.MOREX.r3.3HG0248740.1	cl_1065
HORVU.MOREX.r3.1HG0031520.1	cl_1065
HORVU.MOREX.r3.6HG0539410.1	cl_10650
HORVU.MOREX.r3.6HG0575870.1	cl_10651
HORVU.MOREX.r3.6HG0601380.1	cl_10652
HORVU.MOREX.r3.2HG0189400.1	cl_10652
HORVU.MOREX.r3.7HG0677060.1	cl_10653
HORVU.MOREX.r3.6HG0540930.1	cl_10653
HORVU.MOREX.r3.1HG0076150.1	cl_10653
HORVU.MOREX.r3.4HG0397520.1	cl_10654
HORVU.MOREX.r3.2HG0167500.1	cl_10655
HORVU.MOREX.r3.7HG0658900.1	cl_10656
HORVU.MOREX.r3.6HG0540540.1	cl_10656
HORVU.MOREX.r3.1HG0010640.1	cl_10656
HORVU.MOREX.r3.6HG0628360.1	cl_10656
HORVU.MOREX.r3.6HG0628390.1	cl_10656
HORVU.MOREX.r3.4HG0381910.1	cl_10656
HORVU.MOREX.r3.4HG0381920.1	cl_10656
HORVU.MOREX.r3.4HG0388240.1	cl_10657
HORVU.MOREX.r3.3HG0303690.1	cl_10658
HORVU.MOREX.r3.1HG0072440.1	cl_10658
HORVU.MOREX.r3.5HG0440080.1	cl_10659
HORVU.MOREX.r3.7HG0668470.1	cl_1066
HORVU.MOREX.r3.2HG0108360.1	cl_10660
HORVU.MOREX.r3.7HG0671550.1	cl_10660
HORVU.MOREX.r3.2HG0117590.1	cl_10661
HORVU.MOREX.r3.3HG0250290.1	cl_10662
HORVU.MOREX.r3.3HG0237520.1	cl_10663
HORVU.MOREX.r3.1HG0038930.1	cl_10664
HORVU.MOREX.r3.5HG0463060.1	cl_10665
HORVU.MOREX.r3.5HG0496000.1	cl_10666
HORVU.MOREX.r3.2HG0096220.1	cl_10667
HORVU.MOREX.r3.6HG0547320.1	cl_10668
HORVU.MOREX.r3.2HG0137390.1	cl_10668
HORVU.MOREX.r3.4HG0374480.1	cl_10669
HORVU.MOREX.r3.3HG0249790.1	cl_1067
HORVU.MOREX.r3.2HG0170080.1	cl_10670
HORVU.MOREX.r3.7HG0650380.1	cl_10671
HORVU.MOREX.r3.7HG0650410.1	cl_10671
HORVU.MOREX.r3.7HG0650420.1	cl_10671
HORVU.MOREX.r3.3HG0324610.1	cl_10672
HORVU.MOREX.r3.4HG0410780.1	cl_10672
HORVU.MOREX.r3.1HG0051880.1	cl_10672
HORVU.MOREX.r3.1HG0051890.1	cl_10672
HORVU.MOREX.r3.3HG0311650.1	cl_10672
HORVU.MOREX.r3.2HG0119510.1	cl_10672
HORVU.MOREX.r3.3HG0311610.1	cl_10672
HORVU.MOREX.r3.3HG0311600.1	cl_10672
HORVU.MOREX.r3.3HG0325810.1	cl_10672
HORVU.MOREX.r3.5HG0521600.1	cl_10672
HORVU.MOREX.r3.2HG0193640.1	cl_10673
HORVU.MOREX.r3.3HG0323330.1	cl_10674
HORVU.MOREX.r3.6HG0544390.1	cl_10675
HORVU.MOREX.r3.7HG0673270.1	cl_10676
HORVU.MOREX.r3.4HG0343040.1	cl_10677
HORVU.MOREX.r3.4HG0333120.1	cl_10678
HORVU.MOREX.r3.2HG0186840.1	cl_10679
HORVU.MOREX.r3.2HG0109970.1	cl_1068
HORVU.MOREX.r3.1HG0046020.1	cl_10680
HORVU.MOREX.r3.1HG0089120.1	cl_10681
HORVU.MOREX.r3.2HG0110580.1	cl_10682
HORVU.MOREX.r3.3HG0303820.1	cl_10683
HORVU.MOREX.r3.3HG0297170.1	cl_10684
HORVU.MOREX.r3.3HG0231520.1	cl_10685
HORVU.MOREX.r3.7HG0701150.1	cl_10685
HORVU.MOREX.r3.7HG0714530.1	cl_10685
HORVU.MOREX.r3.2HG0106060.1	cl_10686
HORVU.MOREX.r3.1HG0011080.1	cl_10686
HORVU.MOREX.r3.2HG0216190.1	cl_10686
HORVU.MOREX.r3.2HG0216180.1	cl_10686
HORVU.MOREX.r3.5HG0489140.1	cl_10686
HORVU.MOREX.r3.1HG0000360.1	cl_10686
HORVU.MOREX.r3.5HG0489150.1	cl_10686
HORVU.MOREX.r3.6HG0550950.1	cl_10687
HORVU.MOREX.r3.1HG0084870.1	cl_10688
HORVU.MOREX.r3.4HG0335650.1	cl_10688
HORVU.MOREX.r3.5HG0530650.1	cl_10689
HORVU.MOREX.r3.1HG0077190.1	cl_1069
HORVU.MOREX.r3.5HG0524060.1	cl_10690
HORVU.MOREX.r3.2HG0133450.1	cl_10690
HORVU.MOREX.r3.7HG0731160.1	cl_10690
HORVU.MOREX.r3.5HG0463430.1	cl_10691
HORVU.MOREX.r3.3HG0243250.1	cl_10692
HORVU.MOREX.r3.6HG0570630.1	cl_10693
HORVU.MOREX.r3.4HG0352930.1	cl_10694
HORVU.MOREX.r3.1HG0008890.1	cl_10695
HORVU.MOREX.r3.4HG0353180.1	cl_10696
HORVU.MOREX.r3.5HG0464070.1	cl_10696
HORVU.MOREX.r3.3HG0222820.1	cl_10697
HORVU.MOREX.r3.5HG0533670.1	cl_10697
HORVU.MOREX.r3.7HG0653600.1	cl_10698
HORVU.MOREX.r3.7HG0683790.1	cl_10698
HORVU.MOREX.r3.1HG0015000.1	cl_10698
HORVU.MOREX.r3.7HG0718810.1	cl_10698
HORVU.MOREX.r3.7HG0658630.1	cl_10698
HORVU.MOREX.r3.2HG0161150.1	cl_10698
HORVU.MOREX.r3.1HG0017090.1	cl_10698
HORVU.MOREX.r3.6HG0559600.1	cl_10698
HORVU.MOREX.r3.3HG0319890.1	cl_10698
HORVU.MOREX.r3.5HG0537580.1	cl_10698
HORVU.MOREX.r3.2HG0110610.1	cl_10699
HORVU.MOREX.r3.2HG0110570.1	cl_10699
HORVU.MOREX.r3.4HG0369960.1	cl_107
HORVU.MOREX.r3.7HG0697890.1	cl_107
HORVU.MOREX.r3.2HG0125860.1	cl_1070
HORVU.MOREX.r3.1HG0090140.1	cl_10700
HORVU.MOREX.r3.2HG0184050.1	cl_10700
HORVU.MOREX.r3.7HG0653480.1	cl_10700
HORVU.MOREX.r3.6HG0546070.1	cl_10701
HORVU.MOREX.r3.6HG0592240.1	cl_10701
HORVU.MOREX.r3.6HG0550340.1	cl_10701
HORVU.MOREX.r3.6HG0550330.1	cl_10701
HORVU.MOREX.r3.3HG0310680.1	cl_10702
HORVU.MOREX.r3.5HG0499490.1	cl_10703
HORVU.MOREX.r3.3HG0270610.1	cl_10704
HORVU.MOREX.r3.7HG0647320.1	cl_10705
HORVU.MOREX.r3.5HG0535110.1	cl_10706
HORVU.MOREX.r3.7HG0647170.1	cl_10707
HORVU.MOREX.r3.7HG0654810.1	cl_10707
HORVU.MOREX.r3.7HG0656290.1	cl_10707
HORVU.MOREX.r3.7HG0656280.1	cl_10707
HORVU.MOREX.r3.2HG0199960.1	cl_10708
HORVU.MOREX.r3.2HG0199970.1	cl_10708
HORVU.MOREX.r3.5HG0533910.1	cl_10709
HORVU.MOREX.r3.5HG0533900.1	cl_10709
HORVU.MOREX.r3.5HG0533890.1	cl_10709
HORVU.MOREX.r3.5HG0533870.1	cl_10709
HORVU.MOREX.r3.5HG0533860.1	cl_10709
HORVU.MOREX.r3.5HG0533880.1	cl_10709
HORVU.MOREX.r3.5HG0533850.1	cl_10709
HORVU.MOREX.r3.7HG0731250.1	cl_1071
HORVU.MOREX.r3.4HG0376750.1	cl_1071
HORVU.MOREX.r3.4HG0376720.1	cl_1071
HORVU.MOREX.r3.5HG0513490.1	cl_10710
HORVU.MOREX.r3.6HG0615420.1	cl_10711
HORVU.MOREX.r3.3HG0285280.1	cl_10712
HORVU.MOREX.r3.5HG0481940.1	cl_10713
HORVU.MOREX.r3.7HG0747850.1	cl_10714
HORVU.MOREX.r3.7HG0747920.1	cl_10714
HORVU.MOREX.r3.4HG0380950.1	cl_10715
HORVU.MOREX.r3.2HG0128290.1	cl_10716
HORVU.MOREX.r3.3HG0304730.1	cl_10716
HORVU.MOREX.r3.4HG0397100.1	cl_10716
HORVU.MOREX.r3.2HG0119200.1	cl_10717
HORVU.MOREX.r3.7HG0738120.1	cl_10718
HORVU.MOREX.r3.2HG0211850.1	cl_10718
HORVU.MOREX.r3.1HG0021400.1	cl_10719
HORVU.MOREX.r3.2HG0105350.1	cl_1072
HORVU.MOREX.r3.1HG0009610.1	cl_10720
HORVU.MOREX.r3.4HG0400340.1	cl_10721
HORVU.MOREX.r3.4HG0400330.1	cl_10721
HORVU.MOREX.r3.7HG0636340.1	cl_10722
HORVU.MOREX.r3.3HG0298030.1	cl_10723
HORVU.MOREX.r3.3HG0298060.1	cl_10723
HORVU.MOREX.r3.5HG0425120.1	cl_10724
HORVU.MOREX.r3.6HG0624760.1	cl_10725
HORVU.MOREX.r3.1HG0064710.1	cl_10726
HORVU.MOREX.r3.1HG0064720.1	cl_10726
HORVU.MOREX.r3.3HG0307800.1	cl_10727
HORVU.MOREX.r3.3HG0307810.1	cl_10727
HORVU.MOREX.r3.3HG0307820.1	cl_10727
HORVU.MOREX.r3.4HG0341190.1	cl_10727
HORVU.MOREX.r3.4HG0341170.1	cl_10727
HORVU.MOREX.r3.6HG0620370.1	cl_10727
HORVU.MOREX.r3.4HG0333550.1	cl_10728
HORVU.MOREX.r3.6HG0584060.1	cl_10729
HORVU.MOREX.r3.4HG0370540.1	cl_1073
HORVU.MOREX.r3.4HG0387850.1	cl_10730
HORVU.MOREX.r3.7HG0693030.1	cl_10731
HORVU.MOREX.r3.2HG0170400.1	cl_10732
HORVU.MOREX.r3.1HG0042370.1	cl_10733
HORVU.MOREX.r3.7HG0698910.1	cl_10734
HORVU.MOREX.r3.4HG0338990.1	cl_10735
HORVU.MOREX.r3.1HG0017870.1	cl_10736
HORVU.MOREX.r3.2HG0179360.1	cl_10737
HORVU.MOREX.r3.1HG0093290.1	cl_10737
HORVU.MOREX.r3.6HG0615920.1	cl_10737
HORVU.MOREX.r3.5HG0451650.1	cl_10737
HORVU.MOREX.r3.3HG0225590.1	cl_10738
HORVU.MOREX.r3.1HG0011140.1	cl_10738
HORVU.MOREX.r3.2HG0177980.1	cl_10739
HORVU.MOREX.r3.7HG0736980.1	cl_1074
HORVU.MOREX.r3.1HG0095310.1	cl_1074
HORVU.MOREX.r3.3HG0256890.1	cl_1074
HORVU.MOREX.r3.5HG0468930.1	cl_1074
HORVU.MOREX.r3.1HG0053480.1	cl_10740
HORVU.MOREX.r3.1HG0068060.1	cl_10741
HORVU.MOREX.r3.3HG0284690.1	cl_10742
HORVU.MOREX.r3.3HG0237410.1	cl_10742
HORVU.MOREX.r3.2HG0201790.1	cl_10743
HORVU.MOREX.r3.7HG0690810.1	cl_10744
HORVU.MOREX.r3.6HG0598590.1	cl_10745
HORVU.MOREX.r3.2HG0184080.1	cl_10745
HORVU.MOREX.r3.2HG0184130.1	cl_10745
HORVU.MOREX.r3.3HG0241330.1	cl_10746
HORVU.MOREX.r3.6HG0630500.1	cl_10747
HORVU.MOREX.r3.2HG0137480.1	cl_10748
HORVU.MOREX.r3.7HG0667500.1	cl_10749
HORVU.MOREX.r3.5HG0468700.1	cl_1075
HORVU.MOREX.r3.6HG0607410.1	cl_1075
HORVU.MOREX.r3.6HG0608050.1	cl_10750
HORVU.MOREX.r3.1HG0063030.1	cl_10751
HORVU.MOREX.r3.2HG0211030.1	cl_10752
HORVU.MOREX.r3.1HG0015270.1	cl_10753
HORVU.MOREX.r3.2HG0164970.1	cl_10754
HORVU.MOREX.r3.1HG0084700.1	cl_10755
HORVU.MOREX.r3.7HG0659400.1	cl_10755
HORVU.MOREX.r3.3HG0225490.1	cl_10755
HORVU.MOREX.r3.5HG0510360.1	cl_10755
HORVU.MOREX.r3.6HG0627830.1	cl_10756
HORVU.MOREX.r3.2HG0181770.1	cl_10756
HORVU.MOREX.r3.6HG0621540.1	cl_10757
HORVU.MOREX.r3.3HG0230880.1	cl_10758
HORVU.MOREX.r3.1HG0035560.1	cl_10759
HORVU.MOREX.r3.6HG0583100.1	cl_1076
HORVU.MOREX.r3.4HG0394680.1	cl_10760
HORVU.MOREX.r3.5HG0494660.1	cl_10761
HORVU.MOREX.r3.5HG0491750.1	cl_10762
HORVU.MOREX.r3.1HG0082780.1	cl_10763
HORVU.MOREX.r3.7HG0700570.1	cl_10764
HORVU.MOREX.r3.2HG0121570.1	cl_10765
HORVU.MOREX.r3.2HG0096000.1	cl_10766
HORVU.MOREX.r3.7HG0641560.1	cl_10767
HORVU.MOREX.r3.7HG0641110.1	cl_10768
HORVU.MOREX.r3.1HG0070890.1	cl_10769
HORVU.MOREX.r3.1HG0070910.1	cl_10769
HORVU.MOREX.r3.2HG0101120.1	cl_10769
HORVU.MOREX.r3.3HG0305600.1	cl_1077
HORVU.MOREX.r3.2HG0205530.1	cl_10770
HORVU.MOREX.r3.7HG0667410.1	cl_10771
HORVU.MOREX.r3.4HG0402870.1	cl_10772
HORVU.MOREX.r3.1HG0076260.1	cl_10772
HORVU.MOREX.r3.2HG0104690.1	cl_10773
HORVU.MOREX.r3.4HG0404500.1	cl_10774
HORVU.MOREX.r3.5HG0479990.1	cl_10775
HORVU.MOREX.r3.2HG0134630.1	cl_10775
HORVU.MOREX.r3.3HG0293560.1	cl_10775
HORVU.MOREX.r3.1HG0067250.1	cl_10775
HORVU.MOREX.r3.6HG0606210.1	cl_10775
HORVU.MOREX.r3.2HG0194450.1	cl_10775
HORVU.MOREX.r3.1HG0022870.1	cl_10776
HORVU.MOREX.r3.3HG0267680.1	cl_10777
HORVU.MOREX.r3.5HG0472800.1	cl_10778
HORVU.MOREX.r3.2HG0204650.1	cl_10779
HORVU.MOREX.r3.1HG0094100.1	cl_10779
HORVU.MOREX.r3.4HG0347060.1	cl_1078
HORVU.MOREX.r3.5HG0465900.1	cl_10780
HORVU.MOREX.r3.4HG0382690.1	cl_10781
HORVU.MOREX.r3.6HG0619120.1	cl_10782
HORVU.MOREX.r3.3HG0250560.1	cl_10783
HORVU.MOREX.r3.2HG0136030.1	cl_10784
HORVU.MOREX.r3.5HG0456500.1	cl_10785
HORVU.MOREX.r3.1HG0092420.1	cl_10786
HORVU.MOREX.r3.7HG0650870.1	cl_10787
HORVU.MOREX.r3.2HG0185800.1	cl_10788
HORVU.MOREX.r3.2HG0185770.1	cl_10788
HORVU.MOREX.r3.3HG0276810.1	cl_10789
HORVU.MOREX.r3.6HG0595200.1	cl_1079
HORVU.MOREX.r3.1HG0008440.1	cl_10790
HORVU.MOREX.r3.7HG0666960.1	cl_10790
HORVU.MOREX.r3.6HG0607840.1	cl_10791
HORVU.MOREX.r3.7HG0672180.1	cl_10792
HORVU.MOREX.r3.1HG0012760.1	cl_10793
HORVU.MOREX.r3.3HG0282440.1	cl_10793
HORVU.MOREX.r3.3HG0282430.1	cl_10793
HORVU.MOREX.r3.3HG0282370.1	cl_10793
HORVU.MOREX.r3.1HG0077010.1	cl_10794
HORVU.MOREX.r3.7HG0677280.1	cl_10795
HORVU.MOREX.r3.2HG0185130.1	cl_10796
HORVU.MOREX.r3.4HG0395620.1	cl_10797
HORVU.MOREX.r3.6HG0607500.1	cl_10798
HORVU.MOREX.r3.1HG0070100.1	cl_10799
HORVU.MOREX.r3.1HG0034330.1	cl_10799
HORVU.MOREX.r3.4HG0402920.1	cl_10799
HORVU.MOREX.r3.5HG0521560.1	cl_10799
HORVU.MOREX.r3.3HG0233920.1	cl_108
HORVU.MOREX.r3.6HG0617770.1	cl_1080
HORVU.MOREX.r3.5HG0486190.1	cl_10800
HORVU.MOREX.r3.6HG0573650.1	cl_10801
HORVU.MOREX.r3.2HG0200290.1	cl_10801
HORVU.MOREX.r3.7HG0724580.1	cl_10801
HORVU.MOREX.r3.7HG0639890.1	cl_10802
HORVU.MOREX.r3.6HG0569280.1	cl_10803
HORVU.MOREX.r3.3HG0283090.1	cl_10803
HORVU.MOREX.r3.3HG0330180.1	cl_10804
HORVU.MOREX.r3.3HG0251830.1	cl_10805
HORVU.MOREX.r3.7HG0712940.1	cl_10806
HORVU.MOREX.r3.2HG0200560.1	cl_10806
HORVU.MOREX.r3.2HG0211900.1	cl_10807
HORVU.MOREX.r3.2HG0206710.1	cl_10808
HORVU.MOREX.r3.5HG0537850.1	cl_10808
HORVU.MOREX.r3.2HG0138980.1	cl_10809
HORVU.MOREX.r3.3HG0326090.1	cl_1081
HORVU.MOREX.r3.6HG0580790.1	cl_10810
HORVU.MOREX.r3.3HG0285550.1	cl_10810
HORVU.MOREX.r3.2HG0157530.1	cl_10811
HORVU.MOREX.r3.5HG0440530.1	cl_10812
HORVU.MOREX.r3.5HG0513180.1	cl_10813
HORVU.MOREX.r3.7HG0686480.1	cl_10814
HORVU.MOREX.r3.2HG0203870.1	cl_10815
HORVU.MOREX.r3.7HG0670720.1	cl_10815
HORVU.MOREX.r3.2HG0106910.1	cl_10815
HORVU.MOREX.r3.6HG0550530.1	cl_10815
HORVU.MOREX.r3.3HG0252590.1	cl_10815
HORVU.MOREX.r3.4HG0403310.1	cl_10815
HORVU.MOREX.r3.2HG0151760.1	cl_10815
HORVU.MOREX.r3.7HG0722090.1	cl_10815
HORVU.MOREX.r3.3HG0284360.1	cl_10815
HORVU.MOREX.r3.3HG0305060.1	cl_10815
HORVU.MOREX.r3.3HG0218970.1	cl_10815
HORVU.MOREX.r3.5HG0534920.1	cl_10815
HORVU.MOREX.r3.3HG0289210.1	cl_10815
HORVU.MOREX.r3.7HG0637480.1	cl_10815
HORVU.MOREX.r3.4HG0416140.1	cl_10815
HORVU.MOREX.r3.7HG0706400.1	cl_10815
HORVU.MOREX.r3.1HG0027520.1	cl_10815
HORVU.MOREX.r3.3HG0299580.1	cl_10815
HORVU.MOREX.r3.6HG0560870.1	cl_10815
HORVU.MOREX.r3.6HG0572230.1	cl_10815
HORVU.MOREX.r3.1HG0040190.1	cl_10815
HORVU.MOREX.r3.2HG0151930.1	cl_10815
HORVU.MOREX.r3.2HG0198310.1	cl_10815
HORVU.MOREX.r3.3HG0265480.1	cl_10815
HORVU.MOREX.r3.1HG0044500.1	cl_10815
HORVU.MOREX.r3.1HG0041410.1	cl_10815
HORVU.MOREX.r3.4HG0386530.1	cl_10815
HORVU.MOREX.r3.5HG0518100.1	cl_10815
HORVU.MOREX.r3.1HG0044280.1	cl_10815
HORVU.MOREX.r3.1HG0063530.1	cl_10816
HORVU.MOREX.r3.2HG0142850.1	cl_10817
HORVU.MOREX.r3.2HG0179580.1	cl_10817
HORVU.MOREX.r3.3HG0273340.1	cl_10818
HORVU.MOREX.r3.1HG0092870.1	cl_10818
HORVU.MOREX.r3.7HG0751010.1	cl_10819
HORVU.MOREX.r3.3HG0249140.1	cl_10819
HORVU.MOREX.r3.3HG0249130.1	cl_10819
HORVU.MOREX.r3.1HG0048800.1	cl_1082
HORVU.MOREX.r3.2HG0111630.1	cl_10820
HORVU.MOREX.r3.7HG0730950.1	cl_10821
HORVU.MOREX.r3.4HG0333720.1	cl_10821
HORVU.MOREX.r3.7HG0730970.1	cl_10821
HORVU.MOREX.r3.6HG0559640.1	cl_10821
HORVU.MOREX.r3.6HG0559710.1	cl_10821
HORVU.MOREX.r3.7HG0735630.1	cl_10822
HORVU.MOREX.r3.7HG0735770.1	cl_10822
HORVU.MOREX.r3.5HG0498400.1	cl_10823
HORVU.MOREX.r3.2HG0114260.1	cl_10824
HORVU.MOREX.r3.3HG0245960.1	cl_10825
HORVU.MOREX.r3.3HG0289720.1	cl_10825
HORVU.MOREX.r3.5HG0463490.1	cl_10825
HORVU.MOREX.r3.7HG0679930.1	cl_10826
HORVU.MOREX.r3.1HG0060160.1	cl_10827
HORVU.MOREX.r3.3HG0300030.1	cl_10828
HORVU.MOREX.r3.2HG0204930.1	cl_10829
HORVU.MOREX.r3.5HG0501270.1	cl_1083
HORVU.MOREX.r3.1HG0006440.1	cl_10830
HORVU.MOREX.r3.3HG0307280.1	cl_10830
HORVU.MOREX.r3.2HG0112960.1	cl_10831
HORVU.MOREX.r3.4HG0384200.1	cl_10832
HORVU.MOREX.r3.3HG0271540.1	cl_10833
HORVU.MOREX.r3.4HG0406980.1	cl_10834
HORVU.MOREX.r3.2HG0144560.1	cl_10834
HORVU.MOREX.r3.3HG0231930.1	cl_10835
HORVU.MOREX.r3.5HG0509090.1	cl_10836
HORVU.MOREX.r3.5HG0433440.1	cl_10836
HORVU.MOREX.r3.6HG0630670.1	cl_10837
HORVU.MOREX.r3.7HG0738150.1	cl_10837
HORVU.MOREX.r3.7HG0666750.1	cl_10838
HORVU.MOREX.r3.3HG0323660.1	cl_10838
HORVU.MOREX.r3.3HG0323630.1	cl_10838
HORVU.MOREX.r3.5HG0520560.1	cl_10839
HORVU.MOREX.r3.2HG0101020.1	cl_1084
HORVU.MOREX.r3.2HG0100990.1	cl_1084
HORVU.MOREX.r3.2HG0101000.1	cl_1084
HORVU.MOREX.r3.1HG0053440.1	cl_10840
HORVU.MOREX.r3.5HG0464260.1	cl_10841
HORVU.MOREX.r3.6HG0552040.1	cl_10842
HORVU.MOREX.r3.5HG0426520.1	cl_10843
HORVU.MOREX.r3.5HG0428450.1	cl_10844
HORVU.MOREX.r3.5HG0508400.1	cl_10844
HORVU.MOREX.r3.3HG0268620.1	cl_10844
HORVU.MOREX.r3.4HG0406990.1	cl_10845
HORVU.MOREX.r3.3HG0242970.1	cl_10846
HORVU.MOREX.r3.1HG0030590.1	cl_10846
HORVU.MOREX.r3.1HG0018620.1	cl_10847
HORVU.MOREX.r3.1HG0075650.1	cl_10848
HORVU.MOREX.r3.1HG0075670.1	cl_10848
HORVU.MOREX.r3.1HG0075660.1	cl_10848
HORVU.MOREX.r3.1HG0075640.1	cl_10848
HORVU.MOREX.r3.2HG0168100.1	cl_10849
HORVU.MOREX.r3.5HG0444900.1	cl_1085
HORVU.MOREX.r3.4HG0341950.1	cl_10850
HORVU.MOREX.r3.1HG0016370.1	cl_10851
HORVU.MOREX.r3.1HG0093460.1	cl_10852
HORVU.MOREX.r3.6HG0552570.1	cl_10853
HORVU.MOREX.r3.6HG0628900.1	cl_10854
HORVU.MOREX.r3.1HG0061210.1	cl_10855
HORVU.MOREX.r3.6HG0592420.1	cl_10856
HORVU.MOREX.r3.4HG0379880.1	cl_10857
HORVU.MOREX.r3.2HG0111270.1	cl_10857
HORVU.MOREX.r3.3HG0222150.1	cl_10858
HORVU.MOREX.r3.3HG0222160.1	cl_10858
HORVU.MOREX.r3.2HG0203840.1	cl_10858
HORVU.MOREX.r3.2HG0203620.1	cl_10858
HORVU.MOREX.r3.2HG0203800.1	cl_10858
HORVU.MOREX.r3.2HG0203610.1	cl_10858
HORVU.MOREX.r3.2HG0203810.1	cl_10858
HORVU.MOREX.r3.2HG0136010.1	cl_10859
HORVU.MOREX.r3.6HG0631390.1	cl_1086
HORVU.MOREX.r3.6HG0614720.1	cl_1086
HORVU.MOREX.r3.6HG0633020.1	cl_1086
HORVU.MOREX.r3.6HG0623900.1	cl_1086
HORVU.MOREX.r3.6HG0631360.1	cl_1086
HORVU.MOREX.r3.6HG0631400.1	cl_1086
HORVU.MOREX.r3.6HG0633010.1	cl_1086
HORVU.MOREX.r3.6HG0633070.1	cl_1086
HORVU.MOREX.r3.1HG0066080.1	cl_10861
HORVU.MOREX.r3.1HG0057800.1	cl_10862
HORVU.MOREX.r3.2HG0139370.1	cl_10863
HORVU.MOREX.r3.4HG0358980.1	cl_10863
HORVU.MOREX.r3.2HG0113570.1	cl_10864
HORVU.MOREX.r3.7HG0651110.1	cl_10865
HORVU.MOREX.r3.2HG0129410.1	cl_10866
HORVU.MOREX.r3.6HG0631040.1	cl_10867
HORVU.MOREX.r3.7HG0659770.1	cl_10868
HORVU.MOREX.r3.6HG0568590.1	cl_10869
HORVU.MOREX.r3.6HG0573670.1	cl_1087
HORVU.MOREX.r3.1HG0094110.1	cl_10870
HORVU.MOREX.r3.5HG0509080.1	cl_10871
HORVU.MOREX.r3.5HG0519060.1	cl_10872
HORVU.MOREX.r3.5HG0523990.1	cl_10873
HORVU.MOREX.r3.3HG0323150.1	cl_10874
HORVU.MOREX.r3.3HG0236520.1	cl_10875
HORVU.MOREX.r3.1HG0000680.1	cl_10876
HORVU.MOREX.r3.2HG0124360.1	cl_10877
HORVU.MOREX.r3.2HG0124260.1	cl_10877
HORVU.MOREX.r3.1HG0084760.1	cl_10878
HORVU.MOREX.r3.3HG0280840.1	cl_10878
HORVU.MOREX.r3.1HG0066390.1	cl_10879
HORVU.MOREX.r3.3HG0220340.1	cl_1088
HORVU.MOREX.r3.3HG0229520.1	cl_10880
HORVU.MOREX.r3.1HG0025100.1	cl_10880
HORVU.MOREX.r3.5HG0511790.1	cl_10881
HORVU.MOREX.r3.2HG0156680.1	cl_10881
HORVU.MOREX.r3.5HG0460390.1	cl_10882
HORVU.MOREX.r3.3HG0288580.1	cl_10883
HORVU.MOREX.r3.3HG0277100.1	cl_10884
HORVU.MOREX.r3.6HG0620500.1	cl_10885
HORVU.MOREX.r3.3HG0254420.1	cl_10886
HORVU.MOREX.r3.2HG0201030.1	cl_10887
HORVU.MOREX.r3.6HG0546210.1	cl_10888
HORVU.MOREX.r3.3HG0283290.1	cl_10889
HORVU.MOREX.r3.2HG0133690.1	cl_1089
HORVU.MOREX.r3.1HG0079830.1	cl_10890
HORVU.MOREX.r3.4HG0382110.1	cl_10891
HORVU.MOREX.r3.2HG0099750.1	cl_10892
HORVU.MOREX.r3.2HG0158290.1	cl_10892
HORVU.MOREX.r3.6HG0625610.1	cl_10893
HORVU.MOREX.r3.6HG0591540.1	cl_10893
HORVU.MOREX.r3.3HG0264720.1	cl_10893
HORVU.MOREX.r3.5HG0503600.1	cl_10893
HORVU.MOREX.r3.1HG0044080.1	cl_10893
HORVU.MOREX.r3.7HG0713690.1	cl_10893
HORVU.MOREX.r3.2HG0111210.1	cl_10893
HORVU.MOREX.r3.2HG0151290.1	cl_10893
HORVU.MOREX.r3.7HG0668310.1	cl_10894
HORVU.MOREX.r3.4HG0395860.1	cl_10894
HORVU.MOREX.r3.3HG0235920.1	cl_10894
HORVU.MOREX.r3.4HG0352620.1	cl_10894
HORVU.MOREX.r3.3HG0264330.1	cl_10894
HORVU.MOREX.r3.5HG0424630.1	cl_10894
HORVU.MOREX.r3.7HG0635500.1	cl_10894
HORVU.MOREX.r3.5HG0427770.1	cl_10894
HORVU.MOREX.r3.4HG0409240.1	cl_10894
HORVU.MOREX.r3.6HG0612100.1	cl_10894
HORVU.MOREX.r3.4HG0396040.1	cl_10894
HORVU.MOREX.r3.3HG0281820.1	cl_10894
HORVU.MOREX.r3.3HG0285800.1	cl_10894
HORVU.MOREX.r3.4HG0343910.1	cl_10894
HORVU.MOREX.r3.5HG0464960.1	cl_10894
HORVU.MOREX.r3.2HG0177680.1	cl_10894
HORVU.MOREX.r3.1HG0023590.1	cl_10894
HORVU.MOREX.r3.7HG0669140.1	cl_10894
HORVU.MOREX.r3.6HG0556360.1	cl_10894
HORVU.MOREX.r3.3HG0318510.1	cl_10894
HORVU.MOREX.r3.7HG0741140.1	cl_10894
HORVU.MOREX.r3.5HG0504610.1	cl_10894
HORVU.MOREX.r3.2HG0113240.1	cl_10894
HORVU.MOREX.r3.7HG0733160.1	cl_10894
HORVU.MOREX.r3.3HG0263900.1	cl_10894
HORVU.MOREX.r3.5HG0505260.1	cl_10894
HORVU.MOREX.r3.5HG0431640.1	cl_10894
HORVU.MOREX.r3.2HG0211140.1	cl_10894
HORVU.MOREX.r3.3HG0303340.1	cl_10894
HORVU.MOREX.r3.5HG0479320.1	cl_10894
HORVU.MOREX.r3.4HG0367860.1	cl_10894
HORVU.MOREX.r3.3HG0279630.1	cl_10894
HORVU.MOREX.r3.1HG0029600.1	cl_10894
HORVU.MOREX.r3.5HG0527990.1	cl_10894
HORVU.MOREX.r3.6HG0618300.1	cl_10894
HORVU.MOREX.r3.4HG0349470.1	cl_10894
HORVU.MOREX.r3.7HG0665490.1	cl_10894
HORVU.MOREX.r3.1HG0065660.1	cl_10894
HORVU.MOREX.r3.2HG0169810.1	cl_10894
HORVU.MOREX.r3.7HG0744770.1	cl_10894
HORVU.MOREX.r3.6HG0602930.1	cl_10894
HORVU.MOREX.r3.1HG0012880.1	cl_10894
HORVU.MOREX.r3.3HG0232620.1	cl_10894
HORVU.MOREX.r3.7HG0720380.1	cl_10894
HORVU.MOREX.r3.5HG0424940.1	cl_10894
HORVU.MOREX.r3.1HG0065680.1	cl_10894
HORVU.MOREX.r3.2HG0108830.1	cl_10894
HORVU.MOREX.r3.UnG0763610.1	cl_10895
HORVU.MOREX.r3.UnG0763620.1	cl_10895
HORVU.MOREX.r3.5HG0480940.1	cl_10895
HORVU.MOREX.r3.UnG0763590.1	cl_10895
HORVU.MOREX.r3.UnG0763600.1	cl_10895
HORVU.MOREX.r3.2HG0108090.1	cl_10895
HORVU.MOREX.r3.2HG0108100.1	cl_10895
HORVU.MOREX.r3.2HG0108110.1	cl_10895
HORVU.MOREX.r3.7HG0750940.1	cl_10895
HORVU.MOREX.r3.5HG0480890.1	cl_10895
HORVU.MOREX.r3.4HG0361260.1	cl_10896
HORVU.MOREX.r3.3HG0225410.1	cl_10897
HORVU.MOREX.r3.3HG0225400.1	cl_10897
HORVU.MOREX.r3.5HG0430200.1	cl_10898
HORVU.MOREX.r3.4HG0392240.1	cl_10899
HORVU.MOREX.r3.4HG0379540.1	cl_109
HORVU.MOREX.r3.2HG0176310.1	cl_1090
HORVU.MOREX.r3.7HG0648050.1	cl_10900
HORVU.MOREX.r3.1HG0081960.1	cl_10901
HORVU.MOREX.r3.3HG0247400.1	cl_10901
HORVU.MOREX.r3.4HG0401690.1	cl_10902
HORVU.MOREX.r3.7HG0666770.1	cl_10903
HORVU.MOREX.r3.5HG0526190.1	cl_10904
HORVU.MOREX.r3.6HG0614840.1	cl_10905
HORVU.MOREX.r3.2HG0206550.1	cl_10905
HORVU.MOREX.r3.7HG0665990.1	cl_10905
HORVU.MOREX.r3.6HG0600060.1	cl_10906
HORVU.MOREX.r3.6HG0600050.1	cl_10906
HORVU.MOREX.r3.1HG0007630.1	cl_10907
HORVU.MOREX.r3.5HG0511510.1	cl_10908
HORVU.MOREX.r3.7HG0724770.1	cl_10909
HORVU.MOREX.r3.5HG0437490.1	cl_1091
HORVU.MOREX.r3.2HG0118490.1	cl_1091
HORVU.MOREX.r3.2HG0118440.1	cl_1091
HORVU.MOREX.r3.6HG0631570.1	cl_1091
HORVU.MOREX.r3.2HG0118360.1	cl_1091
HORVU.MOREX.r3.2HG0118310.1	cl_1091
HORVU.MOREX.r3.2HG0118450.1	cl_1091
HORVU.MOREX.r3.5HG0509280.1	cl_10910
HORVU.MOREX.r3.7HG0637760.1	cl_10911
HORVU.MOREX.r3.3HG0279430.1	cl_10912
HORVU.MOREX.r3.7HG0661620.1	cl_10913
HORVU.MOREX.r3.7HG0689050.1	cl_10914
HORVU.MOREX.r3.2HG0176030.1	cl_10914
HORVU.MOREX.r3.2HG0138340.1	cl_10915
HORVU.MOREX.r3.5HG0498710.1	cl_10915
HORVU.MOREX.r3.2HG0138320.1	cl_10915
HORVU.MOREX.r3.7HG0745370.1	cl_10916
HORVU.MOREX.r3.7HG0667130.1	cl_10917
HORVU.MOREX.r3.4HG0414600.1	cl_10917
HORVU.MOREX.r3.5HG0472810.1	cl_10917
HORVU.MOREX.r3.6HG0551510.1	cl_10917
HORVU.MOREX.r3.6HG0631710.1	cl_10917
HORVU.MOREX.r3.6HG0631700.1	cl_10917
HORVU.MOREX.r3.5HG0537740.1	cl_10917
HORVU.MOREX.r3.5HG0500800.1	cl_10917
HORVU.MOREX.r3.2HG0182400.1	cl_10917
HORVU.MOREX.r3.6HG0602210.1	cl_10917
HORVU.MOREX.r3.2HG0133340.1	cl_10917
HORVU.MOREX.r3.2HG0188290.1	cl_10917
HORVU.MOREX.r3.6HG0596770.1	cl_10917
HORVU.MOREX.r3.5HG0447330.1	cl_10917
HORVU.MOREX.r3.2HG0105020.1	cl_10917
HORVU.MOREX.r3.5HG0537860.1	cl_10917
HORVU.MOREX.r3.4HG0386940.1	cl_10918
HORVU.MOREX.r3.5HG0476490.1	cl_10919
HORVU.MOREX.r3.4HG0347120.1	cl_1092
HORVU.MOREX.r3.3HG0251790.1	cl_10920
HORVU.MOREX.r3.7HG0723550.1	cl_10921
HORVU.MOREX.r3.4HG0356350.1	cl_10922
HORVU.MOREX.r3.2HG0121540.1	cl_10923
HORVU.MOREX.r3.3HG0294830.1	cl_10924
HORVU.MOREX.r3.1HG0074280.1	cl_10925
HORVU.MOREX.r3.3HG0228140.1	cl_10925
HORVU.MOREX.r3.3HG0301430.1	cl_10925
HORVU.MOREX.r3.7HG0656150.1	cl_10926
HORVU.MOREX.r3.7HG0684580.1	cl_10927
HORVU.MOREX.r3.5HG0494560.1	cl_10927
HORVU.MOREX.r3.5HG0482430.1	cl_10928
HORVU.MOREX.r3.1HG0052350.1	cl_10929
HORVU.MOREX.r3.3HG0330790.1	cl_1093
HORVU.MOREX.r3.7HG0704160.1	cl_10930
HORVU.MOREX.r3.1HG0091340.1	cl_10931
HORVU.MOREX.r3.3HG0275160.1	cl_10931
HORVU.MOREX.r3.7HG0676240.1	cl_10931
HORVU.MOREX.r3.6HG0608180.1	cl_10931
HORVU.MOREX.r3.4HG0412560.1	cl_10932
HORVU.MOREX.r3.1HG0020980.1	cl_10933
HORVU.MOREX.r3.1HG0063610.1	cl_10933
HORVU.MOREX.r3.3HG0309350.1	cl_10933
HORVU.MOREX.r3.1HG0063740.1	cl_10933
HORVU.MOREX.r3.1HG0063720.1	cl_10933
HORVU.MOREX.r3.1HG0073980.1	cl_10934
HORVU.MOREX.r3.4HG0411580.1	cl_10935
HORVU.MOREX.r3.2HG0106590.1	cl_10935
HORVU.MOREX.r3.1HG0051910.1	cl_10936
HORVU.MOREX.r3.2HG0202910.1	cl_10936
HORVU.MOREX.r3.2HG0139310.1	cl_10936
HORVU.MOREX.r3.3HG0281500.1	cl_10936
HORVU.MOREX.r3.1HG0051860.1	cl_10936
HORVU.MOREX.r3.6HG0566420.1	cl_10936
HORVU.MOREX.r3.1HG0051900.1	cl_10936
HORVU.MOREX.r3.4HG0333370.1	cl_10937
HORVU.MOREX.r3.4HG0343600.1	cl_10938
HORVU.MOREX.r3.2HG0126380.1	cl_10939
HORVU.MOREX.r3.2HG0098640.1	cl_1094
HORVU.MOREX.r3.7HG0677370.1	cl_10940
HORVU.MOREX.r3.3HG0264850.1	cl_10941
HORVU.MOREX.r3.5HG0474920.1	cl_10942
HORVU.MOREX.r3.1HG0061870.1	cl_10943
HORVU.MOREX.r3.7HG0680070.1	cl_10944
HORVU.MOREX.r3.3HG0253110.1	cl_10945
HORVU.MOREX.r3.2HG0172730.1	cl_10946
HORVU.MOREX.r3.2HG0123570.1	cl_10946
HORVU.MOREX.r3.7HG0717870.1	cl_10947
HORVU.MOREX.r3.4HG0418230.1	cl_10948
HORVU.MOREX.r3.7HG0716640.1	cl_10948
HORVU.MOREX.r3.7HG0749150.1	cl_10949
HORVU.MOREX.r3.7HG0749170.1	cl_10949
HORVU.MOREX.r3.7HG0656530.1	cl_1095
HORVU.MOREX.r3.4HG0398570.1	cl_10950
HORVU.MOREX.r3.4HG0368950.1	cl_10950
HORVU.MOREX.r3.5HG0505590.1	cl_10950
HORVU.MOREX.r3.7HG0663620.1	cl_10950
HORVU.MOREX.r3.6HG0580750.1	cl_10951
HORVU.MOREX.r3.2HG0181960.1	cl_10952
HORVU.MOREX.r3.6HG0552810.1	cl_10952
HORVU.MOREX.r3.1HG0086100.1	cl_10952
HORVU.MOREX.r3.2HG0190140.1	cl_10952
HORVU.MOREX.r3.5HG0536570.1	cl_10953
HORVU.MOREX.r3.7HG0706260.1	cl_10954
HORVU.MOREX.r3.2HG0192960.1	cl_10955
HORVU.MOREX.r3.2HG0192900.1	cl_10955
HORVU.MOREX.r3.6HG0620410.1	cl_10955
HORVU.MOREX.r3.7HG0728710.1	cl_10955
HORVU.MOREX.r3.7HG0728720.1	cl_10955
HORVU.MOREX.r3.7HG0728750.1	cl_10955
HORVU.MOREX.r3.7HG0728760.1	cl_10955
HORVU.MOREX.r3.7HG0735580.1	cl_10955
HORVU.MOREX.r3.7HG0728870.1	cl_10955
HORVU.MOREX.r3.5HG0436950.1	cl_10956
HORVU.MOREX.r3.7HG0665190.1	cl_10957
HORVU.MOREX.r3.4HG0379060.1	cl_10958
HORVU.MOREX.r3.4HG0416170.1	cl_10959
HORVU.MOREX.r3.3HG0330950.1	cl_1096
HORVU.MOREX.r3.5HG0466820.1	cl_1096
HORVU.MOREX.r3.5HG0474560.1	cl_1096
HORVU.MOREX.r3.4HG0401280.1	cl_10960
HORVU.MOREX.r3.7HG0712580.1	cl_10961
HORVU.MOREX.r3.5HG0515020.1	cl_10962
HORVU.MOREX.r3.7HG0663500.1	cl_10963
HORVU.MOREX.r3.5HG0487750.1	cl_10964
HORVU.MOREX.r3.1HG0001550.1	cl_10965
HORVU.MOREX.r3.UnG0769180.1	cl_10965
HORVU.MOREX.r3.UnG0769210.1	cl_10965
HORVU.MOREX.r3.UnG0782420.1	cl_10965
HORVU.MOREX.r3.UnG0782410.1	cl_10965
HORVU.MOREX.r3.UnG0782390.1	cl_10965
HORVU.MOREX.r3.UnG0769200.1	cl_10965
HORVU.MOREX.r3.UnG0769190.1	cl_10965
HORVU.MOREX.r3.1HG0001760.1	cl_10965
HORVU.MOREX.r3.1HG0001770.1	cl_10965
HORVU.MOREX.r3.1HG0001780.1	cl_10965
HORVU.MOREX.r3.1HG0001630.1	cl_10965
HORVU.MOREX.r3.UnG0769150.1	cl_10965
HORVU.MOREX.r3.UnG0769170.1	cl_10965
HORVU.MOREX.r3.1HG0001560.1	cl_10965
HORVU.MOREX.r3.1HG0001570.1	cl_10965
HORVU.MOREX.r3.1HG0001580.1	cl_10965
HORVU.MOREX.r3.1HG0001590.1	cl_10965
HORVU.MOREX.r3.UnG0769160.1	cl_10965
HORVU.MOREX.r3.1HG0001610.1	cl_10965
HORVU.MOREX.r3.1HG0001620.1	cl_10965
HORVU.MOREX.r3.UnG0782400.1	cl_10965
HORVU.MOREX.r3.1HG0001600.1	cl_10965
HORVU.MOREX.r3.2HG0122200.1	cl_10966
HORVU.MOREX.r3.2HG0159010.1	cl_10967
HORVU.MOREX.r3.3HG0314010.1	cl_10968
HORVU.MOREX.r3.3HG0313900.1	cl_10968
HORVU.MOREX.r3.3HG0313990.1	cl_10968
HORVU.MOREX.r3.3HG0314000.1	cl_10968
HORVU.MOREX.r3.3HG0313910.1	cl_10968
HORVU.MOREX.r3.1HG0004660.1	cl_10969
HORVU.MOREX.r3.5HG0526590.1	cl_10969
HORVU.MOREX.r3.5HG0467390.1	cl_1097
HORVU.MOREX.r3.3HG0281290.1	cl_10970
HORVU.MOREX.r3.5HG0466720.1	cl_10970
HORVU.MOREX.r3.2HG0186430.1	cl_10970
HORVU.MOREX.r3.2HG0126070.1	cl_10970
HORVU.MOREX.r3.5HG0508540.1	cl_10970
HORVU.MOREX.r3.1HG0030350.1	cl_10970
HORVU.MOREX.r3.2HG0121610.1	cl_10971
HORVU.MOREX.r3.2HG0121590.1	cl_10971
HORVU.MOREX.r3.3HG0235800.1	cl_10972
HORVU.MOREX.r3.3HG0235620.1	cl_10972
HORVU.MOREX.r3.5HG0533710.1	cl_10973
HORVU.MOREX.r3.3HG0313000.1	cl_10973
HORVU.MOREX.r3.7HG0722190.1	cl_10973
HORVU.MOREX.r3.2HG0110650.1	cl_10974
HORVU.MOREX.r3.4HG0347760.1	cl_10975
HORVU.MOREX.r3.3HG0298680.1	cl_10975
HORVU.MOREX.r3.5HG0500520.1	cl_10975
HORVU.MOREX.r3.5HG0455320.1	cl_10975
HORVU.MOREX.r3.1HG0075320.1	cl_10975
HORVU.MOREX.r3.7HG0687560.1	cl_10975
HORVU.MOREX.r3.3HG0296770.1	cl_10976
HORVU.MOREX.r3.5HG0522410.1	cl_10977
HORVU.MOREX.r3.1HG0011280.1	cl_10978
HORVU.MOREX.r3.5HG0521870.1	cl_10979
HORVU.MOREX.r3.4HG0378630.1	cl_1098
HORVU.MOREX.r3.3HG0297580.1	cl_1098
HORVU.MOREX.r3.4HG0413770.1	cl_10980
HORVU.MOREX.r3.1HG0051310.1	cl_10980
HORVU.MOREX.r3.6HG0603470.1	cl_10980
HORVU.MOREX.r3.2HG0187120.1	cl_10980
HORVU.MOREX.r3.5HG0497800.1	cl_10980
HORVU.MOREX.r3.7HG0667920.1	cl_10981
HORVU.MOREX.r3.6HG0541980.1	cl_10982
HORVU.MOREX.r3.6HG0541950.1	cl_10982
HORVU.MOREX.r3.5HG0499580.1	cl_10983
HORVU.MOREX.r3.3HG0230590.1	cl_10983
HORVU.MOREX.r3.7HG0635130.1	cl_10984
HORVU.MOREX.r3.1HG0057630.1	cl_10985
HORVU.MOREX.r3.2HG0144620.1	cl_10986
HORVU.MOREX.r3.4HG0340080.1	cl_10987
HORVU.MOREX.r3.1HG0024220.1	cl_10987
HORVU.MOREX.r3.1HG0076270.1	cl_10988
HORVU.MOREX.r3.4HG0388320.1	cl_10989
HORVU.MOREX.r3.1HG0008380.1	cl_1099
HORVU.MOREX.r3.5HG0513960.1	cl_10990
HORVU.MOREX.r3.1HG0079760.1	cl_10991
HORVU.MOREX.r3.3HG0283250.1	cl_10991
HORVU.MOREX.r3.1HG0079750.1	cl_10991
HORVU.MOREX.r3.1HG0079700.1	cl_10991
HORVU.MOREX.r3.2HG0174060.1	cl_10992
[truncated: 33,828 more rows]
