# Supplementary material for: Do duplication-inducing elements ‘cooperate’ with genes in evolutionary arms races? A case study on cereal crop pathogenesis
Source: BMC Plant Biol. 2025 Oct 30;25:1478. doi: 10.1186/s12870-025-07328-6 (PMC12573847; doi:10.1186/s12870-025-07328-6)
Supplement: Supplementary file 4 — Supplementary Material 4. [file 12870_2025_7328_MOESM4_ESM.zip › MTRW_RGS_SM_table3.csv]

NOTE: For the purposes of testing, additional filters were imposed on this list; Only primary transcripts (ending in ".1") were considered, and only when multiple members of cluster were present in an lDPR; See methods.
chr	lDPR_start	lDPR_end	lDPR_regionid	mRNA_start	mRNA_end	cluster	mRNA_id
chr1H	1122977	1447952	1	1141088	1148147	cl_2857	HORVU.MOREX.r3.1HG0000340.1
chr1H	1122977	1447952	1	1155323	1159598	cl_16277	HORVU.MOREX.r3.1HG0000350.1
chr1H	1122977	1447952	1	1166807	1169702	cl_10686	HORVU.MOREX.r3.1HG0000360.1
chr1H	1122977	1447952	1	1178784	1179047	cl_16747	HORVU.MOREX.r3.1HG0000370.1
chr1H	1122977	1447952	1	1180899	1185074	cl_8856	HORVU.MOREX.r3.1HG0000380.1
chr1H	1122977	1447952	1	1199200	1201478	cl_12324	HORVU.MOREX.r3.1HG0000390.1
chr1H	1122977	1447952	1	1266246	1266853	cl_13787	HORVU.MOREX.r3.1HG0000400.1
chr1H	1122977	1447952	1	1308204	1310237	cl_8856	HORVU.MOREX.r3.1HG0000410.1
chr1H	1122977	1447952	1	1308650	1310237	cl_8856	HORVU.MOREX.r3.1HG0000410.2
chr1H	1122977	1447952	1	1317064	1321214	cl_8856	HORVU.MOREX.r3.1HG0000420.1
chr1H	1122977	1447952	1	1335336	1337433	cl_12324	HORVU.MOREX.r3.1HG0000430.1
chr1H	1122977	1447952	1	1402196	1402803	cl_13787	HORVU.MOREX.r3.1HG0000440.1
chr1H	1122977	1447952	1	1444203	1445966	cl_8856	HORVU.MOREX.r3.1HG0000450.1
chr1H	3678850	3785215	5	3690462	3691635	cl_10965	HORVU.MOREX.r3.1HG0001550.1
chr1H	3678850	3785215	5	3705388	3706834	cl_10965	HORVU.MOREX.r3.1HG0001560.1
chr1H	3678850	3785215	5	3719941	3721114	cl_10965	HORVU.MOREX.r3.1HG0001570.1
chr1H	3678850	3785215	5	3734860	3736033	cl_10965	HORVU.MOREX.r3.1HG0001580.1
chr1H	3678850	3785215	5	3748366	3749539	cl_10965	HORVU.MOREX.r3.1HG0001590.1
chr1H	3678850	3785215	5	3763109	3764086	cl_10965	HORVU.MOREX.r3.1HG0001600.1
chr1H	3678850	3785215	5	3777835	3779008	cl_10965	HORVU.MOREX.r3.1HG0001610.1
chr1H	3844767	4187977	6	3914908	3918194	cl_2987	HORVU.MOREX.r3.1HG0001690.1
chr1H	3844767	4187977	6	3918699	3921273	cl_2850	HORVU.MOREX.r3.1HG0001700.1
chr1H	3844767	4187977	6	4006789	4010075	cl_2987	HORVU.MOREX.r3.1HG0001720.1
chr1H	3844767	4187977	6	4010580	4013154	cl_2850	HORVU.MOREX.r3.1HG0001730.1
chr1H	3844767	4187977	6	4048070	4049448	cl_7862	HORVU.MOREX.r3.1HG0001750.1
chr1H	3844767	4187977	6	4070036	4071209	cl_10965	HORVU.MOREX.r3.1HG0001760.1
chr1H	3844767	4187977	6	4084612	4085785	cl_10965	HORVU.MOREX.r3.1HG0001770.1
chr1H	3844767	4187977	6	4104282	4105455	cl_10965	HORVU.MOREX.r3.1HG0001780.1
chr1H	3844767	4187977	6	4117133	4118511	cl_7862	HORVU.MOREX.r3.1HG0001790.1
chr1H	3844767	4187977	6	4119119	4121475	cl_2987	HORVU.MOREX.r3.1HG0001800.1
chr1H	3844767	4187977	6	4122142	4125649	cl_2850	HORVU.MOREX.r3.1HG0001810.1
chr1H	3844767	4187977	6	4125662	4126396	cl_2850	HORVU.MOREX.r3.1HG0001820.1
chr1H	4204150	4307681	7	4207096	4210382	cl_2987	HORVU.MOREX.r3.1HG0001840.1
chr1H	4204150	4307681	7	4210887	4213461	cl_2850	HORVU.MOREX.r3.1HG0001850.1
chr1H	4204150	4307681	7	4298978	4302264	cl_2987	HORVU.MOREX.r3.1HG0001880.1
chr1H	4204150	4307681	7	4302769	4305343	cl_2850	HORVU.MOREX.r3.1HG0001890.1
chr1H	4330599	4349460	8	4331866	4333462	cl_5141	HORVU.MOREX.r3.1HG0001920.1
chr1H	4330599	4349460	8	4334488	4336023	cl_5141	HORVU.MOREX.r3.1HG0001930.1
chr1H	4330599	4349460	8	4341158	4342663	cl_5141	HORVU.MOREX.r3.1HG0001940.1
chr1H	4330599	4349460	8	4343754	4345241	cl_5141	HORVU.MOREX.r3.1HG0001950.1
chr1H	5727596	5873541	10	5749821	5752339	cl_2987	HORVU.MOREX.r3.1HG0002910.1
chr1H	5727596	5873541	10	5754051	5755507	cl_2850	HORVU.MOREX.r3.1HG0002920.1
chr1H	5727596	5873541	10	5758191	5759633	cl_1281	HORVU.MOREX.r3.1HG0002940.1
chr1H	5727596	5873541	10	5759868	5760962	cl_1281	HORVU.MOREX.r3.1HG0002950.1
chr1H	5727596	5873541	10	5767392	5770657	cl_1250	HORVU.MOREX.r3.1HG0002960.1
chr1H	5727596	5873541	10	5791397	5794210	cl_2987	HORVU.MOREX.r3.1HG0002980.1
chr1H	5727596	5873541	10	5794787	5797378	cl_2850	HORVU.MOREX.r3.1HG0002990.1
chr1H	5727596	5873541	10	5800064	5801506	cl_1281	HORVU.MOREX.r3.1HG0003000.1
chr1H	5727596	5873541	10	5801741	5802835	cl_1281	HORVU.MOREX.r3.1HG0003010.1
chr1H	5727596	5873541	10	5833270	5834530	cl_2987	HORVU.MOREX.r3.1HG0003030.1
chr1H	5727596	5873541	10	5836660	5839251	cl_2850	HORVU.MOREX.r3.1HG0003040.1
chr1H	7166456	7534526	12	7182710	7184886	cl_1797	HORVU.MOREX.r3.1HG0003470.1
chr1H	7166456	7534526	12	7252051	7255659	cl_1797	HORVU.MOREX.r3.1HG0003490.1
chr1H	7166456	7534526	12	7285171	7288779	cl_1797	HORVU.MOREX.r3.1HG0003520.1
chr1H	7166456	7534526	12	7301728	7305336	cl_1797	HORVU.MOREX.r3.1HG0003550.1
chr1H	7166456	7534526	12	7368378	7370554	cl_1797	HORVU.MOREX.r3.1HG0003580.1
chr1H	7166456	7534526	12	7460640	7464248	cl_1797	HORVU.MOREX.r3.1HG0003590.1
chr1H	7166456	7534526	12	7477205	7480813	cl_1797	HORVU.MOREX.r3.1HG0003600.1
chr1H	9200625	9271735	14	9208362	9211854	cl_960	HORVU.MOREX.r3.1HG0004370.1
chr1H	9200625	9271735	14	9211942	9216245	cl_560	HORVU.MOREX.r3.1HG0004380.1
chr1H	9200625	9271735	14	9227804	9230174	cl_821	HORVU.MOREX.r3.1HG0004410.1
chr1H	9200625	9271735	14	9232835	9234249	cl_12232	HORVU.MOREX.r3.1HG0004440.1
chr1H	9200625	9271735	14	9248078	9251570	cl_960	HORVU.MOREX.r3.1HG0004450.1
chr1H	9200625	9271735	14	9251658	9255928	cl_560	HORVU.MOREX.r3.1HG0004460.1
chr1H	9200625	9271735	14	9267523	9269893	cl_821	HORVU.MOREX.r3.1HG0004490.1
chr1H	10404594	10521727	15	10407309	10408499	cl_8083	HORVU.MOREX.r3.1HG0005220.1
chr1H	10404594	10521727	15	10413167	10414357	cl_8083	HORVU.MOREX.r3.1HG0005230.1
chr1H	10404594	10521727	15	10424863	10426053	cl_8083	HORVU.MOREX.r3.1HG0005240.1
chr1H	10404594	10521727	15	10430694	10431884	cl_8083	HORVU.MOREX.r3.1HG0005250.1
chr1H	10404594	10521727	15	10436525	10437715	cl_8083	HORVU.MOREX.r3.1HG0005260.1
chr1H	10404594	10521727	15	10448191	10449381	cl_8083	HORVU.MOREX.r3.1HG0005270.1
chr1H	19956864	20068831	24	19982899	19983232	cl_17105	HORVU.MOREX.r3.1HG0008490.1
chr1H	21975781	22150795	25	22084321	22088312	cl_494	HORVU.MOREX.r3.1HG0009210.1
chr1H	21975781	22150795	25	22091993	22092613	cl_13265	HORVU.MOREX.r3.1HG0009220.1
chr1H	22756255	22789372	27	22764922	22765573	cl_14705	HORVU.MOREX.r3.1HG0009770.1
chr1H	22756255	22789372	27	22785853	22786504	cl_14705	HORVU.MOREX.r3.1HG0009810.1
chr1H	23810574	23868998	30	23810028	23812447	cl_7984	HORVU.MOREX.r3.1HG0010140.1
chr1H	23810574	23868998	30	23841245	23843321	cl_7984	HORVU.MOREX.r3.1HG0010170.1
chr1H	24220795	24381765	31	24252084	24261147	cl_746	HORVU.MOREX.r3.1HG0010370.1
chr1H	24220795	24381765	31	24265848	24266880	cl_11662	HORVU.MOREX.r3.1HG0010380.1
chr1H	24220795	24381765	31	24278786	24279073	cl_1623	HORVU.MOREX.r3.1HG0010400.1
chr1H	24220795	24381765	31	24311973	24314309	cl_2030	HORVU.MOREX.r3.1HG0010450.1
chr1H	25387422	25628629	32	25426261	25429786	cl_9989	HORVU.MOREX.r3.1HG0010750.1
chr1H	25387422	25628629	32	25519259	25519531	cl_16755	HORVU.MOREX.r3.1HG0010780.1
chr1H	25387422	25628629	32	25519674	25524957	cl_218	HORVU.MOREX.r3.1HG0010790.1
chr1H	25387422	25628629	32	25580810	25582447	cl_6843	HORVU.MOREX.r3.1HG0010800.1
chr1H	25387422	25628629	32	25586834	25587494	cl_13960	HORVU.MOREX.r3.1HG0010810.1
chr1H	28435983	28580341	33	28471682	28473814	cl_1615	HORVU.MOREX.r3.1HG0011730.1
chr1H	28435983	28580341	33	28546218	28548800	cl_1615	HORVU.MOREX.r3.1HG0011760.1
chr1H	30616218	30716082	36	30642407	30644094	cl_9261	HORVU.MOREX.r3.1HG0012400.1
chr1H	30616218	30716082	36	30663236	30664607	cl_9261	HORVU.MOREX.r3.1HG0012410.1
chr1H	30616218	30716082	36	30683879	30685250	cl_9261	HORVU.MOREX.r3.1HG0012420.1
chr1H	30616218	30716082	36	30704523	30705894	cl_9261	HORVU.MOREX.r3.1HG0012430.1
chr1H	33854500	33899121	38	33865329	33866085	cl_15886	HORVU.MOREX.r3.1HG0013490.1
chr1H	33854500	33899121	38	33891607	33892094	cl_15886	HORVU.MOREX.r3.1HG0013510.1
chr1H	40013435	40116371	44	40060242	40062455	cl_2436	HORVU.MOREX.r3.1HG0014740.1
chr1H	46734218	46768073	47	46743231	46744004	cl_11688	HORVU.MOREX.r3.1HG0016150.1
chr1H	46734218	46768073	47	46753446	46754219	cl_11688	HORVU.MOREX.r3.1HG0016160.1
chr1H	46734218	46768073	47	46763665	46764438	cl_11688	HORVU.MOREX.r3.1HG0016170.1
chr1H	49768746	49879199	48	49839167	49843312	cl_12258	HORVU.MOREX.r3.1HG0016760.1
chr1H	49768746	49879199	48	49839167	49843312	cl_12258	HORVU.MOREX.r3.1HG0016760.2
chr1H	73535721	73677765	52	73594203	73595564	cl_6354	HORVU.MOREX.r3.1HG0020680.1
chr1H	114640457	114682896	58	114660224	114660580	cl_15647	HORVU.MOREX.r3.1HG0026570.1
chr1H	114640457	114682896	58	114661378	114662088	cl_14202	HORVU.MOREX.r3.1HG0026580.1
chr1H	114640457	114682896	58	114662594	114663400	cl_10505	HORVU.MOREX.r3.1HG0026590.1
chr1H	132086514	132163353	61	132086892	132087188	cl_16606	HORVU.MOREX.r3.1HG0028360.1
chr1H	132086514	132163353	61	132097518	132097814	cl_16606	HORVU.MOREX.r3.1HG0028380.1
chr1H	132086514	132163353	61	132107658	132107954	cl_16606	HORVU.MOREX.r3.1HG0028400.1
chr1H	132086514	132163353	61	132158388	132158684	cl_16606	HORVU.MOREX.r3.1HG0028440.1
chr1H	132086514	132163353	61	132159927	132160304	cl_15620	HORVU.MOREX.r3.1HG0028450.1
chr1H	132231966	132469778	62	132252522	132252818	cl_16606	HORVU.MOREX.r3.1HG0028570.1
chr1H	132231966	132469778	62	132427611	132427907	cl_16606	HORVU.MOREX.r3.1HG0028790.1
chr1H	152509078	152629684	67	152603641	152617040	cl_8782	HORVU.MOREX.r3.1HG0031180.1
chr1H	249580627	249638512	80	249582239	249582655	cl_15296	HORVU.MOREX.r3.1HG0039460.1
chr1H	249580627	249638512	80	249597354	249597926	cl_14211	HORVU.MOREX.r3.1HG0039490.1
chr1H	249580627	249638512	80	249625351	249626266	cl_15296	HORVU.MOREX.r3.1HG0039560.1
chr1H	306201719	306300093	88	306247113	306247933	cl_15194	HORVU.MOREX.r3.1HG0046540.1
chr1H	306201719	306300093	88	306270650	306271323	cl_3694	HORVU.MOREX.r3.1HG0046550.1
chr1H	316478714	316569818	91	316506208	316508708	cl_9328	HORVU.MOREX.r3.1HG0048110.1
chr1H	316478714	316569818	91	316556022	316558149	cl_9328	HORVU.MOREX.r3.1HG0048120.1
chr1H	323653716	323725862	93	323653535	323658057	cl_3072	HORVU.MOREX.r3.1HG0048890.1
chr1H	323653716	323725862	93	323679995	323680805	cl_11890	HORVU.MOREX.r3.1HG0048900.1
chr1H	323653716	323725862	93	323687093	323691541	cl_3072	HORVU.MOREX.r3.1HG0048910.1
chr1H	323653716	323725862	93	323709313	323709829	cl_13960	HORVU.MOREX.r3.1HG0048920.1
chr1H	323653716	323725862	93	323713562	323714215	cl_11890	HORVU.MOREX.r3.1HG0048930.1
chr1H	323653716	323725862	93	323720619	323725086	cl_3072	HORVU.MOREX.r3.1HG0048940.1
chr1H	336546297	336588258	95	336570102	336570582	cl_13792	HORVU.MOREX.r3.1HG0050410.1
chr1H	349932770	350043859	102	350008707	350009168	cl_13707	HORVU.MOREX.r3.1HG0052550.1
chr1H	349932770	350043859	102	350011513	350013939	cl_1888	HORVU.MOREX.r3.1HG0052560.1
chr1H	374934286	375059114	105	374944781	374945554	cl_11688	HORVU.MOREX.r3.1HG0056250.1
chr1H	374934286	375059114	105	374986931	374987704	cl_11688	HORVU.MOREX.r3.1HG0056260.1
chr1H	374934286	375059114	105	375029059	375029832	cl_11688	HORVU.MOREX.r3.1HG0056270.1
chr1H	405031817	405310253	109	405225566	405226270	cl_11688	HORVU.MOREX.r3.1HG0061050.1
chr1H	406233820	406605201	110	406249903	406253529	cl_9880	HORVU.MOREX.r3.1HG0061180.1
chr1H	406233820	406605201	110	406258943	406262962	cl_10855	HORVU.MOREX.r3.1HG0061210.1
chr1H	406233820	406605201	110	406408004	406413067	cl_6713	HORVU.MOREX.r3.1HG0061220.1
chr1H	406233820	406605201	110	406511177	406558069	cl_31	HORVU.MOREX.r3.1HG0061230.1
chr1H	406233820	406605201	110	406562340	406562894	cl_7312	HORVU.MOREX.r3.1HG0061240.1
chr1H	412631755	412667247	111	412632540	412637197	cl_2649	HORVU.MOREX.r3.1HG0062310.1
chr1H	412631755	412667247	111	412638143	412638724	cl_1888	HORVU.MOREX.r3.1HG0062320.1
chr1H	412631755	412667247	111	412646095	412650634	cl_2649	HORVU.MOREX.r3.1HG0062330.1
chr1H	412631755	412667247	111	412651671	412653695	cl_1888	HORVU.MOREX.r3.1HG0062340.1
chr1H	412631755	412667247	111	412659623	412664162	cl_2649	HORVU.MOREX.r3.1HG0062350.1
chr1H	412631755	412667247	111	412665199	412667601	cl_1888	HORVU.MOREX.r3.1HG0062360.1
chr1H	414164874	414512553	112	414190381	414191043	cl_12664	HORVU.MOREX.r3.1HG0062530.1
chr1H	414164874	414512553	112	414266092	414277103	cl_7948	HORVU.MOREX.r3.1HG0062550.1
chr1H	420351672	420676563	115	420377013	420379436	cl_12828	HORVU.MOREX.r3.1HG0063810.1
chr1H	420351672	420676563	115	420385557	420386681	cl_8821	HORVU.MOREX.r3.1HG0063840.1
chr1H	420351672	420676563	115	420391722	420393845	cl_2700	HORVU.MOREX.r3.1HG0063860.1
chr1H	420351672	420676563	115	420468536	420473108	cl_1533	HORVU.MOREX.r3.1HG0063870.1
chr1H	420351672	420676563	115	420507931	420509985	cl_4871	HORVU.MOREX.r3.1HG0063880.1
chr1H	420351672	420676563	115	420544670	420545986	cl_15597	HORVU.MOREX.r3.1HG0063890.1
chr1H	425581656	425833406	116	425606739	425613071	cl_4223	HORVU.MOREX.r3.1HG0064790.1
chr1H	425581656	425833406	116	425615924	425617444	cl_7854	HORVU.MOREX.r3.1HG0064800.1
chr1H	425581656	425833406	116	425763774	425764235	cl_15277	HORVU.MOREX.r3.1HG0064840.1
chr1H	425581656	425833406	116	425822450	425822839	cl_7965	HORVU.MOREX.r3.1HG0064850.1
chr1H	431722435	431815489	119	431746885	431747500	cl_16296	HORVU.MOREX.r3.1HG0066010.1
chr1H	441259291	441371129	122	441332294	441333867	cl_8505	HORVU.MOREX.r3.1HG0067970.1
chr1H	446389367	446530923	125	446422289	446430057	cl_169	HORVU.MOREX.r3.1HG0069170.1
chr1H	475429311	475608822	132	475522450	475528581	cl_1132	HORVU.MOREX.r3.1HG0076600.1
chr1H	475429311	475608822	132	475595374	475596865	cl_12950	HORVU.MOREX.r3.1HG0076620.1
chr1H	493775128	493907566	140	493791938	493794313	cl_3892	HORVU.MOREX.r3.1HG0084060.1
chr1H	493775128	493907566	140	493816856	493821461	cl_533	HORVU.MOREX.r3.1HG0084090.1
chr1H	493775128	493907566	140	493836276	493836497	cl_16934	HORVU.MOREX.r3.1HG0084110.1
chr1H	493775128	493907566	140	493870616	493871173	cl_16934	HORVU.MOREX.r3.1HG0084120.1
chr1H	493931766	493982552	141	493949028	493951146	cl_3221	HORVU.MOREX.r3.1HG0084200.1
chr1H	493931766	493982552	141	493976389	493978507	cl_3221	HORVU.MOREX.r3.1HG0084210.1
chr1H	498616201	498929442	143	498687322	498688716	cl_11474	HORVU.MOREX.r3.1HG0087000.1
chr1H	498616201	498929442	143	498763425	498764620	cl_11474	HORVU.MOREX.r3.1HG0087020.1
chr1H	498616201	498929442	143	498875352	498876782	cl_5514	HORVU.MOREX.r3.1HG0087040.1
chr1H	498616201	498929442	143	498892767	498893439	cl_16726	HORVU.MOREX.r3.1HG0087050.1
chr1H	498616201	498929442	143	498898817	498899095	cl_16726	HORVU.MOREX.r3.1HG0087060.1
chr1H	500540995	500637976	144	500542143	500543053	cl_15653	HORVU.MOREX.r3.1HG0088210.1
chr1H	500540995	500637976	144	500593230	500594140	cl_15653	HORVU.MOREX.r3.1HG0088230.1
chr1H	504980123	505027876	147	504986482	504987705	cl_12074	HORVU.MOREX.r3.1HG0090470.1
chr1H	504980123	505027876	147	505020392	505021135	cl_12074	HORVU.MOREX.r3.1HG0090480.1
chr1H	507078089	507305845	148	507168103	507169624	cl_12232	HORVU.MOREX.r3.1HG0091540.1
chr1H	507078089	507305845	148	507277420	507287514	cl_7322	HORVU.MOREX.r3.1HG0091590.1
chr1H	510544351	510695610	151	510553498	510556197	cl_1429	HORVU.MOREX.r3.1HG0093120.1
chr1H	510544351	510695610	151	510591822	510594521	cl_1429	HORVU.MOREX.r3.1HG0093130.1
chr1H	513016664	513274795	152	513020063	513023344	cl_1543	HORVU.MOREX.r3.1HG0094070.1
chr1H	513016664	513274795	152	513031120	513034401	cl_1543	HORVU.MOREX.r3.1HG0094080.1
chr1H	513016664	513274795	152	513042177	513045458	cl_1543	HORVU.MOREX.r3.1HG0094090.1
chr1H	513016664	513274795	152	513120986	513121831	cl_10779	HORVU.MOREX.r3.1HG0094100.1
chr1H	513016664	513274795	152	513124478	513126237	cl_10870	HORVU.MOREX.r3.1HG0094110.1
chr1H	513016664	513274795	152	513148991	513149551	cl_14336	HORVU.MOREX.r3.1HG0094150.1
chr1H	513016664	513274795	152	513186844	513187404	cl_14336	HORVU.MOREX.r3.1HG0094160.1
chr1H	513016664	513274795	152	513202628	513205077	cl_9018	HORVU.MOREX.r3.1HG0094180.1
chr1H	513016664	513274795	152	513215841	513218346	cl_13745	HORVU.MOREX.r3.1HG0094190.1
chr1H	513016664	513274795	152	513217559	513220790	cl_17050	HORVU.MOREX.r3.1HG0094200.1
chr1H	513016664	513274795	152	513237433	513238749	cl_15336	HORVU.MOREX.r3.1HG0094220.1
chr1H	515026257	515347944	154	515111434	515115771	cl_4056	HORVU.MOREX.r3.1HG0094980.1
chr1H	515026257	515347944	154	515131404	515131933	cl_13736	HORVU.MOREX.r3.1HG0095010.1
chr1H	515026257	515347944	154	515141933	515143871	cl_9950	HORVU.MOREX.r3.1HG0095020.1
chr1H	515026257	515347944	154	515185424	515188965	cl_2266	HORVU.MOREX.r3.1HG0095030.1
chr1H	515026257	515347944	154	515205865	515210223	cl_7309	HORVU.MOREX.r3.1HG0095040.1
chr1H	515026257	515347944	154	515210526	515214942	cl_2225	HORVU.MOREX.r3.1HG0095050.1
chr1H	515026257	515347944	154	515295523	515299219	cl_6711	HORVU.MOREX.r3.1HG0095070.1
chr1H	515026257	515347944	154	515295523	515299219	cl_6711	HORVU.MOREX.r3.1HG0095070.2
chr1H	515026257	515347944	154	515305555	515307045	cl_11479	HORVU.MOREX.r3.1HG0095080.1
chr1H	515026257	515347944	154	515307187	515313295	cl_6126	HORVU.MOREX.r3.1HG0095090.1
chr1H	515026257	515347944	154	515313428	515315487	cl_16667	HORVU.MOREX.r3.1HG0095100.1
chr1H	515026257	515347944	154	515334082	515335692	cl_146	HORVU.MOREX.r3.1HG0095140.1
chr2H	1555937	1656026	156	1626032	1627279	cl_11990	HORVU.MOREX.r3.2HG0096160.1
chr2H	2727673	2953552	157	2734708	2735157	cl_13960	HORVU.MOREX.r3.2HG0096680.1
chr2H	2727673	2953552	157	2809909	2810740	cl_13579	HORVU.MOREX.r3.2HG0096720.1
chr2H	2727673	2953552	157	2813144	2816820	cl_854	HORVU.MOREX.r3.2HG0096730.1
chr2H	2727673	2953552	157	2827591	2828365	cl_13579	HORVU.MOREX.r3.2HG0096740.1
chr2H	2727673	2953552	157	2860426	2865193	cl_14039	HORVU.MOREX.r3.2HG0096750.1
chr2H	2727673	2953552	157	2867777	2871445	cl_8116	HORVU.MOREX.r3.2HG0096760.1
chr2H	2727673	2953552	157	2872656	2876529	cl_8889	HORVU.MOREX.r3.2HG0096770.1
chr2H	2727673	2953552	157	2872656	2876529	cl_8889	HORVU.MOREX.r3.2HG0096770.2
chr2H	2727673	2953552	157	2872656	2876529	cl_8889	HORVU.MOREX.r3.2HG0096770.3
chr2H	2727673	2953552	157	2872656	2876682	cl_8889	HORVU.MOREX.r3.2HG0096770.4
chr2H	2727673	2953552	157	2878672	2883401	cl_2603	HORVU.MOREX.r3.2HG0096780.1
chr2H	2727673	2953552	157	2893693	2895546	cl_1790	HORVU.MOREX.r3.2HG0096800.1
chr2H	2727673	2953552	157	2913293	2916472	cl_11180	HORVU.MOREX.r3.2HG0096810.1
chr2H	2727673	2953552	157	2919321	2919902	cl_12371	HORVU.MOREX.r3.2HG0096820.1
chr2H	3712228	3949500	159	3742708	3746690	cl_4203	HORVU.MOREX.r3.2HG0097190.1
chr2H	3712228	3949500	159	3746925	3747308	cl_9864	HORVU.MOREX.r3.2HG0097200.1
chr2H	3712228	3949500	159	3753824	3755447	cl_9864	HORVU.MOREX.r3.2HG0097210.1
chr2H	3712228	3949500	159	3769942	3771888	cl_8215	HORVU.MOREX.r3.2HG0097240.1
chr2H	3712228	3949500	159	3781767	3782672	cl_6199	HORVU.MOREX.r3.2HG0097250.1
chr2H	3712228	3949500	159	3844704	3845951	cl_7556	HORVU.MOREX.r3.2HG0097260.1
chr2H	5885820	6144786	160	5899893	5901326	cl_6074	HORVU.MOREX.r3.2HG0098200.1
chr2H	5885820	6144786	160	5930561	5931994	cl_6074	HORVU.MOREX.r3.2HG0098220.1
chr2H	5885820	6144786	160	5961224	5962657	cl_6074	HORVU.MOREX.r3.2HG0098240.1
chr2H	5885820	6144786	160	5991889	5993172	cl_6074	HORVU.MOREX.r3.2HG0098260.1
chr2H	5885820	6144786	160	6005805	6007238	cl_6074	HORVU.MOREX.r3.2HG0098270.1
chr2H	5885820	6144786	160	6036467	6037900	cl_6074	HORVU.MOREX.r3.2HG0098290.1
chr2H	5885820	6144786	160	6067094	6068527	cl_6074	HORVU.MOREX.r3.2HG0098310.1
chr2H	5885820	6144786	160	6097729	6099162	cl_6074	HORVU.MOREX.r3.2HG0098330.1
chr2H	5885820	6144786	160	6128386	6129819	cl_6074	HORVU.MOREX.r3.2HG0098350.1
chr2H	8517519	8552615	162	8514714	8548898	cl_1094	HORVU.MOREX.r3.2HG0098640.1
chr2H	8517519	8552615	162	8540258	8548929	cl_1094	HORVU.MOREX.r3.2HG0098640.2
chr2H	10759312	10945197	164	10785667	10788172	cl_3159	HORVU.MOREX.r3.2HG0099950.1
chr2H	10759312	10945197	164	10816755	10818347	cl_8083	HORVU.MOREX.r3.2HG0099970.1
chr2H	10759312	10945197	164	10818752	10821023	cl_9184	HORVU.MOREX.r3.2HG0099980.1
chr2H	10759312	10945197	164	10825317	10827505	cl_9184	HORVU.MOREX.r3.2HG0099990.1
chr2H	11301668	11473662	165	11372903	11382144	cl_464	HORVU.MOREX.r3.2HG0100320.1
chr2H	11301668	11473662	165	11386797	11387298	cl_14968	HORVU.MOREX.r3.2HG0100330.1
chr2H	11301668	11473662	165	11408087	11409628	cl_10461	HORVU.MOREX.r3.2HG0100360.1
chr2H	11301668	11473662	165	11420140	11421923	cl_3910	HORVU.MOREX.r3.2HG0100370.1
chr2H	11301668	11473662	165	11446212	11447034	cl_15824	HORVU.MOREX.r3.2HG0100380.1
chr2H	11301668	11473662	165	11459267	11462398	cl_5211	HORVU.MOREX.r3.2HG0100390.1
chr2H	13069981	13180985	166	13111139	13112470	cl_7289	HORVU.MOREX.r3.2HG0101440.1
chr2H	14229394	14561527	168	14296668	14302243	cl_4476	HORVU.MOREX.r3.2HG0102020.1
chr2H	14229394	14561527	168	14353983	14359559	cl_4476	HORVU.MOREX.r3.2HG0102030.1
chr2H	14229394	14561527	168	14437934	14438579	cl_5107	HORVU.MOREX.r3.2HG0102060.1
chr2H	14229394	14561527	168	14522076	14524941	cl_5107	HORVU.MOREX.r3.2HG0102080.1
chr2H	16434816	16582032	170	16451024	16452128	cl_9616	HORVU.MOREX.r3.2HG0103440.1
chr2H	16434816	16582032	170	16464585	16467054	cl_5998	HORVU.MOREX.r3.2HG0103450.1
chr2H	16434816	16582032	170	16473040	16474145	cl_9616	HORVU.MOREX.r3.2HG0103460.1
chr2H	16434816	16582032	170	16486023	16511240	cl_5998	HORVU.MOREX.r3.2HG0103470.1
chr2H	16434816	16582032	170	16517732	16518178	cl_9616	HORVU.MOREX.r3.2HG0103480.1
chr2H	16434816	16582032	170	16539074	16540179	cl_9616	HORVU.MOREX.r3.2HG0103500.1
chr2H	16434816	16582032	170	16552674	16555298	cl_5998	HORVU.MOREX.r3.2HG0103520.1
chr2H	16434816	16582032	170	16561131	16562236	cl_9616	HORVU.MOREX.r3.2HG0103530.1
chr2H	16735952	17077214	171	16762816	16770183	cl_211	HORVU.MOREX.r3.2HG0103650.1
chr2H	16735952	17077214	171	16783389	16788352	cl_3095	HORVU.MOREX.r3.2HG0103660.1
chr2H	16735952	17077214	171	16808274	16813920	cl_6213	HORVU.MOREX.r3.2HG0103670.1
chr2H	16735952	17077214	171	16808274	16813920	cl_6213	HORVU.MOREX.r3.2HG0103670.2
chr2H	16735952	17077214	171	16844244	16844999	cl_12382	HORVU.MOREX.r3.2HG0103700.1
chr2H	16735952	17077214	171	16851701	16856446	cl_8707	HORVU.MOREX.r3.2HG0103720.1
chr2H	16735952	17077214	171	16851883	16856446	cl_8707	HORVU.MOREX.r3.2HG0103720.2
chr2H	16735952	17077214	171	16877686	16892296	cl_5306	HORVU.MOREX.r3.2HG0103750.1
chr2H	16735952	17077214	171	16941931	16947775	cl_549	HORVU.MOREX.r3.2HG0103780.1
chr2H	16735952	17077214	171	16949604	16950911	cl_6953	HORVU.MOREX.r3.2HG0103790.1
chr2H	16735952	17077214	171	16959009	16978660	cl_1025	HORVU.MOREX.r3.2HG0103820.1
chr2H	16735952	17077214	171	16990688	17008825	cl_3891	HORVU.MOREX.r3.2HG0103870.1
chr2H	17348066	17397441	172	17389613	17390323	cl_2137	HORVU.MOREX.r3.2HG0104140.1
chr2H	18012109	18322395	174	18060861	18064157	cl_9546	HORVU.MOREX.r3.2HG0104540.1
chr2H	18012109	18322395	174	18124254	18127495	cl_738	HORVU.MOREX.r3.2HG0104560.1
chr2H	18012109	18322395	174	18142919	18145090	cl_2564	HORVU.MOREX.r3.2HG0104570.1
chr2H	18012109	18322395	174	18145579	18146376	cl_738	HORVU.MOREX.r3.2HG0104580.1
chr2H	18012109	18322395	174	18156989	18157735	cl_738	HORVU.MOREX.r3.2HG0104600.1
chr2H	18012109	18322395	174	18211501	18214878	cl_738	HORVU.MOREX.r3.2HG0104610.1
chr2H	18012109	18322395	174	18216895	18220450	cl_738	HORVU.MOREX.r3.2HG0104620.1
chr2H	18012109	18322395	174	18221287	18225955	cl_738	HORVU.MOREX.r3.2HG0104630.1
chr2H	18012109	18322395	174	18230876	18236209	cl_4068	HORVU.MOREX.r3.2HG0104640.1
chr2H	18012109	18322395	174	18239999	18243010	cl_13034	HORVU.MOREX.r3.2HG0104650.1
chr2H	18012109	18322395	174	18243134	18243331	cl_17155	HORVU.MOREX.r3.2HG0104660.1
chr2H	18012109	18322395	174	18244407	18250736	cl_13034	HORVU.MOREX.r3.2HG0104670.1
chr2H	18012109	18322395	174	18261475	18265903	cl_5161	HORVU.MOREX.r3.2HG0104680.1
chr2H	18012109	18322395	174	18266131	18267794	cl_10773	HORVU.MOREX.r3.2HG0104690.1
chr2H	19630960	19813746	176	19635182	19645380	cl_102	HORVU.MOREX.r3.2HG0105170.1
chr2H	20749648	20930054	177	20823814	20825278	cl_9862	HORVU.MOREX.r3.2HG0105420.1
chr2H	20749648	20930054	177	20836949	20837996	cl_9862	HORVU.MOREX.r3.2HG0105440.1
chr2H	20749648	20930054	177	20871302	20872373	cl_9862	HORVU.MOREX.r3.2HG0105470.1
chr2H	22752262	22962412	179	22774606	22776422	cl_5403	HORVU.MOREX.r3.2HG0106120.1
chr2H	22752262	22962412	179	22851921	22853737	cl_5403	HORVU.MOREX.r3.2HG0106130.1
chr2H	22752262	22962412	179	22903897	22905941	cl_5403	HORVU.MOREX.r3.2HG0106140.1
chr2H	22752262	22962412	179	22945767	22947583	cl_5403	HORVU.MOREX.r3.2HG0106150.1
chr2H	27540276	27557567	183	27545980	27546374	cl_11420	HORVU.MOREX.r3.2HG0108340.1
chr2H	29015063	29268922	185	29100427	29102496	cl_2871	HORVU.MOREX.r3.2HG0109000.1
chr2H	29875340	29936125	187	29913381	29916358	cl_13263	HORVU.MOREX.r3.2HG0109280.1
chr2H	33415581	33759541	190	33601321	33603574	cl_11166	HORVU.MOREX.r3.2HG0110750.1
chr2H	33415581	33759541	190	33605689	33607819	cl_14290	HORVU.MOREX.r3.2HG0110760.1
chr2H	33415581	33759541	190	33608101	33608375	cl_17186	HORVU.MOREX.r3.2HG0110770.1
chr2H	33415581	33759541	190	33608564	33609626	cl_15613	HORVU.MOREX.r3.2HG0110780.1
chr2H	33415581	33759541	190	33611366	33613270	cl_6456	HORVU.MOREX.r3.2HG0110800.1
chr2H	33415581	33759541	190	33639143	33644080	cl_2678	HORVU.MOREX.r3.2HG0110810.1
chr2H	33415581	33759541	190	33688554	33694151	cl_11289	HORVU.MOREX.r3.2HG0110840.1
chr2H	33415581	33759541	190	33738738	33740306	cl_7647	HORVU.MOREX.r3.2HG0110850.1
chr2H	38195092	38387279	192	38225097	38226331	cl_10332	HORVU.MOREX.r3.2HG0111710.1
chr2H	38195092	38387279	192	38315516	38316091	cl_13981	HORVU.MOREX.r3.2HG0111730.1
chr2H	41833846	42112392	194	42028291	42030928	cl_13634	HORVU.MOREX.r3.2HG0112820.1
chr2H	41833846	42112392	194	42034602	42035177	cl_14190	HORVU.MOREX.r3.2HG0112830.1
chr2H	41833846	42112392	194	42035580	42036551	cl_12460	HORVU.MOREX.r3.2HG0112840.1
chr2H	41833846	42112392	194	42083114	42084259	cl_6689	HORVU.MOREX.r3.2HG0112870.1
chr2H	41833846	42112392	194	42088976	42090440	cl_6689	HORVU.MOREX.r3.2HG0112880.1
chr2H	43359194	43522517	195	43416088	43416456	cl_16041	HORVU.MOREX.r3.2HG0113230.1
chr2H	43359194	43522517	195	43457412	43458005	cl_10894	HORVU.MOREX.r3.2HG0113240.1
chr2H	43359194	43522517	195	43491720	43492088	cl_16041	HORVU.MOREX.r3.2HG0113250.1
chr2H	44679542	44689695	197	44678746	44679574	cl_14635	HORVU.MOREX.r3.2HG0113680.1
chr2H	45584889	45745056	198	45619447	45622085	cl_8203	HORVU.MOREX.r3.2HG0113930.1
chr2H	45584889	45745056	198	45638827	45640701	cl_5274	HORVU.MOREX.r3.2HG0113950.1
chr2H	45584889	45745056	198	45642983	45645568	cl_10297	HORVU.MOREX.r3.2HG0113960.1
chr2H	45584889	45745056	198	45646447	45647475	cl_9819	HORVU.MOREX.r3.2HG0113980.1
chr2H	45584889	45745056	198	45653439	45656266	cl_1641	HORVU.MOREX.r3.2HG0113990.1
chr2H	47758577	47808464	199	47758148	47758878	cl_14607	HORVU.MOREX.r3.2HG0114490.1
chr2H	51047770	51346917	200	51168148	51169202	cl_9166	HORVU.MOREX.r3.2HG0115380.1
chr2H	51047770	51346917	200	51315291	51316598	cl_9166	HORVU.MOREX.r3.2HG0115410.1
chr2H	51476393	51727517	201	51489793	51490793	cl_15003	HORVU.MOREX.r3.2HG0115520.1
chr2H	51476393	51727517	201	51628672	51629331	cl_14275	HORVU.MOREX.r3.2HG0115530.1
chr2H	51476393	51727517	201	51630930	51634610	cl_481	HORVU.MOREX.r3.2HG0115540.1
chr2H	51476393	51727517	201	51649186	51649656	cl_15189	HORVU.MOREX.r3.2HG0115570.1
chr2H	51476393	51727517	201	51684825	51686164	cl_9166	HORVU.MOREX.r3.2HG0115600.1
chr2H	55487893	55765149	204	55498528	55499154	cl_13665	HORVU.MOREX.r3.2HG0116810.1
chr2H	55487893	55765149	204	55515142	55518231	cl_1568	HORVU.MOREX.r3.2HG0116820.1
chr2H	55487893	55765149	204	55612914	55613600	cl_16295	HORVU.MOREX.r3.2HG0116830.1
chr2H	55487893	55765149	204	55613950	55619276	cl_3403	HORVU.MOREX.r3.2HG0116840.1
chr2H	55487893	55765149	204	55613950	55619276	cl_3403	HORVU.MOREX.r3.2HG0116840.2
chr2H	55487893	55765149	204	55633283	55634821	cl_9189	HORVU.MOREX.r3.2HG0116850.1
chr2H	62501652	62757743	208	62538460	62542053	cl_4643	HORVU.MOREX.r3.2HG0118530.1
chr2H	62501652	62757743	208	62542333	62547023	cl_9847	HORVU.MOREX.r3.2HG0118540.1
chr2H	62501652	62757743	208	62547846	62550315	cl_8363	HORVU.MOREX.r3.2HG0118550.1
chr2H	62501652	62757743	208	62547846	62550315	cl_8363	HORVU.MOREX.r3.2HG0118550.2
chr2H	62501652	62757743	208	62550368	62552280	cl_17033	HORVU.MOREX.r3.2HG0118560.1
chr2H	62501652	62757743	208	62550529	62552192	cl_17033	HORVU.MOREX.r3.2HG0118560.2
chr2H	62501652	62757743	208	62695115	62696987	cl_5449	HORVU.MOREX.r3.2HG0118580.1
chr2H	79011083	79169911	212	79033827	79035065	cl_7725	HORVU.MOREX.r3.2HG0121790.1
chr2H	79176114	79296937	213	79228649	79236868	cl_968	HORVU.MOREX.r3.2HG0121800.1
chr2H	79176114	79296937	213	79238126	79238508	cl_16881	HORVU.MOREX.r3.2HG0121820.1
chr2H	79176114	79296937	213	79282134	79284518	cl_4227	HORVU.MOREX.r3.2HG0121830.1
chr2H	80216241	80589154	214	80223630	80228373	cl_6644	HORVU.MOREX.r3.2HG0122010.1
chr2H	80216241	80589154	214	80229959	80230504	cl_14476	HORVU.MOREX.r3.2HG0122020.1
chr2H	80216241	80589154	214	80233163	80236385	cl_13074	HORVU.MOREX.r3.2HG0122040.1
chr2H	80216241	80589154	214	80236719	80237345	cl_15156	HORVU.MOREX.r3.2HG0122050.1
chr2H	80216241	80589154	214	80318582	80327577	cl_2914	HORVU.MOREX.r3.2HG0122060.1
chr2H	80216241	80589154	214	80357534	80357815	cl_16695	HORVU.MOREX.r3.2HG0122070.1
chr2H	80216241	80589154	214	80416341	80420331	cl_2481	HORVU.MOREX.r3.2HG0122080.1
chr2H	82055330	82229787	215	82083184	82085492	cl_11136	HORVU.MOREX.r3.2HG0122420.1
chr2H	82055330	82229787	215	82171083	82173795	cl_11866	HORVU.MOREX.r3.2HG0122430.1
chr2H	82055330	82229787	215	82173909	82175600	cl_4400	HORVU.MOREX.r3.2HG0122440.1
chr2H	94146721	94159694	220	94151742	94152515	cl_11688	HORVU.MOREX.r3.2HG0124180.1
chr2H	94146721	94159694	220	94153900	94154673	cl_11688	HORVU.MOREX.r3.2HG0124190.1
chr2H	147577051	147826817	226	147789022	147794264	cl_265	HORVU.MOREX.r3.2HG0132330.1
chr2H	185332261	185375209	231	185333513	185336044	cl_2646	HORVU.MOREX.r3.2HG0137190.1
chr2H	185332261	185375209	231	185343261	185345384	cl_2646	HORVU.MOREX.r3.2HG0137220.1
chr2H	185332261	185375209	231	185352794	185354917	cl_2646	HORVU.MOREX.r3.2HG0137270.1
chr2H	185332261	185375209	231	185362327	185363598	cl_2646	HORVU.MOREX.r3.2HG0137310.1
chr2H	185332261	185375209	231	185371860	185373533	cl_2646	HORVU.MOREX.r3.2HG0137360.1
chr2H	295801495	295901703	248	295872124	295874709	cl_14378	HORVU.MOREX.r3.2HG0148110.1
chr2H	369347748	369385608	260	369363700	369364862	cl_11760	HORVU.MOREX.r3.2HG0154660.1
chr2H	375133106	375179111	262	375150452	375151294	cl_844	HORVU.MOREX.r3.2HG0155900.1
chr2H	378522562	378550037	263	378530196	378530885	cl_11688	HORVU.MOREX.r3.2HG0156510.1
chr2H	378522562	378550037	263	378540377	378541066	cl_11688	HORVU.MOREX.r3.2HG0156520.1
chr2H	411106326	411188132	267	411111021	411129085	cl_9657	HORVU.MOREX.r3.2HG0159720.1
chr2H	411106326	411188132	267	411135922	411153985	cl_9657	HORVU.MOREX.r3.2HG0159730.1
chr2H	411106326	411188132	267	411135922	411153985	cl_9657	HORVU.MOREX.r3.2HG0159730.2
chr2H	411106326	411188132	267	411185622	411203203	cl_9657	HORVU.MOREX.r3.2HG0159740.1
chr2H	411210086	411247307	268	411227352	411227624	cl_9657	HORVU.MOREX.r3.2HG0159750.1
chr2H	430840512	431096825	273	430848446	430851822	cl_2326	HORVU.MOREX.r3.2HG0162410.1
chr2H	453697744	453917901	276	453709753	453713308	cl_11815	HORVU.MOREX.r3.2HG0165190.1
chr2H	453697744	453917901	276	453723679	453724777	cl_10118	HORVU.MOREX.r3.2HG0165200.1
chr2H	500311959	500482157	284	500329263	500333786	cl_1346	HORVU.MOREX.r3.2HG0171680.1
chr2H	500311959	500482157	284	500392360	500393067	cl_12837	HORVU.MOREX.r3.2HG0171690.1
chr2H	501564200	501902188	285	501809567	501810916	cl_6781	HORVU.MOREX.r3.2HG0171890.1
chr2H	538530734	538769773	292	538653998	538655968	cl_3202	HORVU.MOREX.r3.2HG0177540.1
chr2H	538530734	538769773	292	538656744	538659315	cl_9299	HORVU.MOREX.r3.2HG0177550.1
chr2H	541747073	541885155	293	541755433	541756558	cl_11708	HORVU.MOREX.r3.2HG0178020.1
chr2H	541747073	541885155	293	541818642	541820921	cl_16891	HORVU.MOREX.r3.2HG0178030.1
chr2H	541747073	541885155	293	541823592	541826208	cl_6810	HORVU.MOREX.r3.2HG0178040.1
chr2H	541747073	541885155	293	541828242	541834994	cl_1193	HORVU.MOREX.r3.2HG0178050.1
chr2H	561225845	561441055	297	561272074	561276816	cl_12439	HORVU.MOREX.r3.2HG0182190.1
chr2H	561225845	561441055	297	561309670	561314604	cl_9296	HORVU.MOREX.r3.2HG0182210.1
chr2H	561225845	561441055	297	561309670	561315027	cl_9296	HORVU.MOREX.r3.2HG0182210.2
chr2H	561225845	561441055	297	561316412	561318682	cl_2300	HORVU.MOREX.r3.2HG0182220.1
chr2H	567790206	568094924	298	567809667	567810056	cl_7965	HORVU.MOREX.r3.2HG0184000.1
chr2H	567790206	568094924	298	567812528	567814095	cl_8314	HORVU.MOREX.r3.2HG0184010.1
chr2H	567790206	568094924	298	567824796	567826951	cl_8314	HORVU.MOREX.r3.2HG0184020.1
chr2H	567790206	568094924	298	567842328	567844039	cl_10700	HORVU.MOREX.r3.2HG0184050.1
chr2H	567790206	568094924	298	567853336	567853830	cl_15074	HORVU.MOREX.r3.2HG0184060.1
chr2H	567790206	568094924	298	567922727	567924087	cl_13629	HORVU.MOREX.r3.2HG0184070.1
chr2H	567790206	568094924	298	567980528	567982609	cl_10745	HORVU.MOREX.r3.2HG0184080.1
chr2H	570312744	570481207	299	570346936	570347628	cl_12695	HORVU.MOREX.r3.2HG0184640.1
chr2H	570312744	570481207	299	570402956	570411390	cl_4764	HORVU.MOREX.r3.2HG0184650.1
chr2H	570312744	570481207	299	570447615	570447962	cl_16207	HORVU.MOREX.r3.2HG0184660.1
chr2H	570312744	570481207	299	570448140	570453294	cl_1242	HORVU.MOREX.r3.2HG0184670.1
chr2H	570312744	570481207	299	570448140	570453971	cl_1242	HORVU.MOREX.r3.2HG0184670.2
chr2H	570312744	570481207	299	570455139	570460240	cl_235	HORVU.MOREX.r3.2HG0184680.1
chr2H	605578186	605686825	311	605588973	605603940	cl_694	HORVU.MOREX.r3.2HG0192750.1
chr2H	605578186	605686825	311	605627028	605678995	cl_694	HORVU.MOREX.r3.2HG0192770.1
chr2H	606920360	606933774	312	606927998	606931663	cl_340	HORVU.MOREX.r3.2HG0193260.1
chr2H	607698883	607907257	313	607721203	607722492	cl_8200	HORVU.MOREX.r3.2HG0193660.1
chr2H	607698883	607907257	313	607767031	607769409	cl_8200	HORVU.MOREX.r3.2HG0193690.1
chr2H	607698883	607907257	313	607778058	607779625	cl_6488	HORVU.MOREX.r3.2HG0193700.1
chr2H	607698883	607907257	313	607790114	607790551	cl_347	HORVU.MOREX.r3.2HG0193710.1
chr2H	607698883	607907257	313	607792005	607792550	cl_14480	HORVU.MOREX.r3.2HG0193730.1
chr2H	607698883	607907257	313	607893570	607895960	cl_11576	HORVU.MOREX.r3.2HG0193750.1
chr2H	614431220	614785451	314	614436611	614437999	cl_7210	HORVU.MOREX.r3.2HG0195880.1
chr2H	614431220	614785451	314	614583047	614584585	cl_6563	HORVU.MOREX.r3.2HG0195900.1
chr2H	614431220	614785451	314	614595177	614595979	cl_15786	HORVU.MOREX.r3.2HG0195910.1
chr2H	614431220	614785451	314	614651361	614652867	cl_6563	HORVU.MOREX.r3.2HG0195920.1
chr2H	614431220	614785451	314	614657667	614664991	cl_3572	HORVU.MOREX.r3.2HG0195930.1
chr2H	614431220	614785451	314	614657667	614664991	cl_3572	HORVU.MOREX.r3.2HG0195930.2
chr2H	614431220	614785451	314	614690744	614692199	cl_7880	HORVU.MOREX.r3.2HG0195940.1
chr2H	619489041	619698239	317	619583644	619589340	cl_8674	HORVU.MOREX.r3.2HG0197860.1
chr2H	619489041	619698239	317	619589470	619591112	cl_15621	HORVU.MOREX.r3.2HG0197870.1
chr2H	619489041	619698239	317	619595682	619596818	cl_8708	HORVU.MOREX.r3.2HG0197880.1
chr2H	619489041	619698239	317	619608149	619610457	cl_12463	HORVU.MOREX.r3.2HG0197890.1
chr2H	619489041	619698239	317	619611028	619611762	cl_14930	HORVU.MOREX.r3.2HG0197900.1
chr2H	619489041	619698239	317	619614875	619615662	cl_13323	HORVU.MOREX.r3.2HG0197910.1
chr2H	619489041	619698239	317	619630989	619632262	cl_10292	HORVU.MOREX.r3.2HG0197920.1
chr2H	619489041	619698239	317	619653733	619655301	cl_8870	HORVU.MOREX.r3.2HG0197950.1
chr2H	619489041	619698239	317	619655573	619659695	cl_1109	HORVU.MOREX.r3.2HG0197960.1
chr2H	621029290	621194656	318	621103654	621110422	cl_4830	HORVU.MOREX.r3.2HG0198720.1
chr2H	621029290	621194656	318	621124687	621128949	cl_2538	HORVU.MOREX.r3.2HG0198730.1
chr2H	621029290	621194656	318	621130024	621136609	cl_474	HORVU.MOREX.r3.2HG0198740.1
chr2H	621029290	621194656	318	621138262	621138561	cl_16230	HORVU.MOREX.r3.2HG0198750.1
chr2H	621029290	621194656	318	621181477	621185219	cl_2618	HORVU.MOREX.r3.2HG0198780.1
chr2H	625728701	626005318	320	625809066	625817885	cl_4510	HORVU.MOREX.r3.2HG0201180.1
chr2H	625728701	626005318	320	625882289	625883394	cl_13099	HORVU.MOREX.r3.2HG0201190.1
chr2H	625728701	626005318	320	625884223	625888627	cl_5068	HORVU.MOREX.r3.2HG0201200.1
chr2H	625728701	626005318	320	625958152	625963557	cl_115	HORVU.MOREX.r3.2HG0201220.1
chr2H	634812469	635096893	323	634864119	634865048	cl_10779	HORVU.MOREX.r3.2HG0204650.1
chr2H	634812469	635096893	323	634883510	634883734	cl_16836	HORVU.MOREX.r3.2HG0204670.1
chr2H	634812469	635096893	323	634936287	634937129	cl_16836	HORVU.MOREX.r3.2HG0204690.1
chr2H	634812469	635096893	323	634948903	634949208	cl_16554	HORVU.MOREX.r3.2HG0204700.1
chr2H	635328649	635523865	324	635486996	635487271	cl_16720	HORVU.MOREX.r3.2HG0204800.1
chr2H	636055882	636209734	325	636068282	636080072	cl_12311	HORVU.MOREX.r3.2HG0204990.1
chr2H	636055882	636209734	325	636141747	636142546	cl_14848	HORVU.MOREX.r3.2HG0205000.1
chr2H	636055882	636209734	325	636182836	636185402	cl_6131	HORVU.MOREX.r3.2HG0205020.1
chr2H	636055882	636209734	325	636200302	636202692	cl_2075	HORVU.MOREX.r3.2HG0205050.1
chr2H	638616024	638685569	327	638622756	638623289	cl_14488	HORVU.MOREX.r3.2HG0206080.1
chr2H	638616024	638685569	327	638638531	638639022	cl_14488	HORVU.MOREX.r3.2HG0206090.1
chr2H	638616024	638685569	327	638654227	638654760	cl_14488	HORVU.MOREX.r3.2HG0206100.1
chr2H	638616024	638685569	327	638669920	638670453	cl_14488	HORVU.MOREX.r3.2HG0206110.1
chr2H	638813688	638981075	328	638813312	638813805	cl_15074	HORVU.MOREX.r3.2HG0206210.1
chr2H	638813688	638981075	328	638851331	638851855	cl_14488	HORVU.MOREX.r3.2HG0206230.1
chr2H	638813688	638981075	328	638951810	638952046	cl_14488	HORVU.MOREX.r3.2HG0206260.1
chr2H	645654432	645848822	330	645679405	645681222	cl_4837	HORVU.MOREX.r3.2HG0209440.1
chr2H	645654432	645848822	330	645682328	645687851	cl_12097	HORVU.MOREX.r3.2HG0209450.1
chr2H	645654432	645848822	330	645742618	645744342	cl_7202	HORVU.MOREX.r3.2HG0209470.1
chr2H	645654432	645848822	330	645742618	645744342	cl_7202	HORVU.MOREX.r3.2HG0209470.2
chr2H	647143207	647287645	331	647205064	647205510	cl_9261	HORVU.MOREX.r3.2HG0210170.1
chr2H	648780575	649005684	333	648893670	648894857	cl_8192	HORVU.MOREX.r3.2HG0210820.1
chr2H	648780575	649005684	333	648955255	648956442	cl_8192	HORVU.MOREX.r3.2HG0210830.1
chr2H	653588146	653602330	336	653590930	653591663	cl_14572	HORVU.MOREX.r3.2HG0213100.1
chr2H	653588146	653602330	336	653597480	653598133	cl_14572	HORVU.MOREX.r3.2HG0213110.1
chr2H	658207699	658267921	340	658212521	658213804	cl_7301	HORVU.MOREX.r3.2HG0215340.1
chr2H	658207699	658267921	340	658244779	658246062	cl_7301	HORVU.MOREX.r3.2HG0215350.1
chr2H	658431157	658510595	341	658437083	658438204	cl_9509	HORVU.MOREX.r3.2HG0215440.1
chr2H	658431157	658510595	341	658444649	658444929	cl_17004	HORVU.MOREX.r3.2HG0215450.1
chr2H	658431157	658510595	341	658471415	658472536	cl_9509	HORVU.MOREX.r3.2HG0215460.1
chr2H	658431157	658510595	341	658478977	658479257	cl_17004	HORVU.MOREX.r3.2HG0215480.1
chr2H	658431157	658510595	341	658505739	658506860	cl_9509	HORVU.MOREX.r3.2HG0215490.1
chr2H	659902822	659994306	342	659943820	659944296	cl_15143	HORVU.MOREX.r3.2HG0216270.1
chr2H	659902822	659994306	342	659966833	659967300	cl_15143	HORVU.MOREX.r3.2HG0216290.1
chr2H	660663180	660683162	343	660661978	660684613	cl_9776	HORVU.MOREX.r3.2HG0216510.1
chr3H	3120107	3284526	346	3137276	3144161	cl_3535	HORVU.MOREX.r3.3HG0219650.1
chr3H	3120107	3284526	346	3154957	3157158	cl_2467	HORVU.MOREX.r3.3HG0219660.1
chr3H	3120107	3284526	346	3169132	3173570	cl_9303	HORVU.MOREX.r3.3HG0219670.1
chr3H	3120107	3284526	346	3209635	3210978	cl_12232	HORVU.MOREX.r3.3HG0219710.1
chr3H	4327416	4454274	348	4329364	4330215	cl_3375	HORVU.MOREX.r3.3HG0220390.1
chr3H	4327416	4454274	348	4337086	4338975	cl_3375	HORVU.MOREX.r3.3HG0220400.1
chr3H	4327416	4454274	348	4380892	4382781	cl_3375	HORVU.MOREX.r3.3HG0220440.1
chr3H	4327416	4454274	348	4434883	4435575	cl_3375	HORVU.MOREX.r3.3HG0220520.1
chr3H	4612347	4974736	349	4715041	4715316	cl_16734	HORVU.MOREX.r3.3HG0220630.1
chr3H	4612347	4974736	349	4725267	4725758	cl_15001	HORVU.MOREX.r3.3HG0220640.1
chr3H	4612347	4974736	349	4725779	4778093	cl_2850	HORVU.MOREX.r3.3HG0220650.1
chr3H	4612347	4974736	349	4859345	4860629	cl_2987	HORVU.MOREX.r3.3HG0220680.1
chr3H	4612347	4974736	349	4896078	4898266	cl_2850	HORVU.MOREX.r3.3HG0220700.1
chr3H	9761117	9813377	351	9773518	9778754	cl_7080	HORVU.MOREX.r3.3HG0223330.1
chr3H	9761117	9813377	351	9803994	9809230	cl_7080	HORVU.MOREX.r3.3HG0223340.1
chr3H	9858901	9899755	352	9884283	9885226	cl_11332	HORVU.MOREX.r3.3HG0223370.1
chr3H	10160933	10322044	353	10242584	10243851	cl_4557	HORVU.MOREX.r3.3HG0223650.1
chr3H	11516556	11677786	356	11574656	11577951	cl_7391	HORVU.MOREX.r3.3HG0224160.1
chr3H	11516556	11677786	356	11608576	11611763	cl_7391	HORVU.MOREX.r3.3HG0224180.1
chr3H	11516556	11677786	356	11614632	11616967	cl_3119	HORVU.MOREX.r3.3HG0224200.1
chr3H	11516556	11677786	356	11632200	11635715	cl_6017	HORVU.MOREX.r3.3HG0224210.1
chr3H	14474639	14695194	357	14532923	14540280	cl_2968	HORVU.MOREX.r3.3HG0226260.1
chr3H	26498141	26639020	363	26525257	26525721	cl_6563	HORVU.MOREX.r3.3HG0231440.1
chr3H	27539169	27691655	364	27536031	27541284	cl_1220	HORVU.MOREX.r3.3HG0231840.1
chr3H	27539169	27691655	364	27614964	27618123	cl_1220	HORVU.MOREX.r3.3HG0231850.1
chr3H	27539169	27691655	364	27618162	27619913	cl_4126	HORVU.MOREX.r3.3HG0231860.1
chr3H	28638300	29005632	365	28678206	28679418	cl_11328	HORVU.MOREX.r3.3HG0232190.1
chr3H	28638300	29005632	365	28684188	28686891	cl_6267	HORVU.MOREX.r3.3HG0232200.1
chr3H	28638300	29005632	365	28687022	28688825	cl_5172	HORVU.MOREX.r3.3HG0232210.1
chr3H	28638300	29005632	365	28689091	28691124	cl_10005	HORVU.MOREX.r3.3HG0232220.1
chr3H	28638300	29005632	365	28705450	28708149	cl_1430	HORVU.MOREX.r3.3HG0232280.1
chr3H	28638300	29005632	365	28771605	28772392	cl_16505	HORVU.MOREX.r3.3HG0232300.1
chr3H	28638300	29005632	365	28803320	28805764	cl_1908	HORVU.MOREX.r3.3HG0232310.1
chr3H	28638300	29005632	365	28814575	28815362	cl_13056	HORVU.MOREX.r3.3HG0232360.1
chr3H	28638300	29005632	365	28835645	28836731	cl_4176	HORVU.MOREX.r3.3HG0232370.1
chr3H	28638300	29005632	365	28870450	28874947	cl_4780	HORVU.MOREX.r3.3HG0232400.1
chr3H	28638300	29005632	365	28897759	28902070	cl_9476	HORVU.MOREX.r3.3HG0232410.1
chr3H	37008628	37081672	368	37078010	37078423	cl_13969	HORVU.MOREX.r3.3HG0234690.1
chr3H	41171967	41530193	369	41288921	41291967	cl_14121	HORVU.MOREX.r3.3HG0236030.1
chr3H	41171967	41530193	369	41387791	41388461	cl_15074	HORVU.MOREX.r3.3HG0236040.1
chr3H	41171967	41530193	369	41392450	41395482	cl_6891	HORVU.MOREX.r3.3HG0236050.1
chr3H	46702224	47025420	371	46922131	46925115	cl_15796	HORVU.MOREX.r3.3HG0236750.1
chr3H	76190240	76463117	377	76211027	76214944	cl_12238	HORVU.MOREX.r3.3HG0241220.1
chr3H	76190240	76463117	377	76211418	76214982	cl_12238	HORVU.MOREX.r3.3HG0241220.2
chr3H	76190240	76463117	377	76215627	76218808	cl_14346	HORVU.MOREX.r3.3HG0241230.1
chr3H	76190240	76463117	377	76215722	76218808	cl_14346	HORVU.MOREX.r3.3HG0241230.2
chr3H	84966546	85017368	381	84966687	84967316	cl_13156	HORVU.MOREX.r3.3HG0242560.1
chr3H	84966546	85017368	381	84997294	84997923	cl_13156	HORVU.MOREX.r3.3HG0242590.1
chr3H	117095284	117242979	384	117095425	117097791	cl_1888	HORVU.MOREX.r3.3HG0246740.1
chr3H	117095284	117242979	384	117146673	117149322	cl_1888	HORVU.MOREX.r3.3HG0246750.1
chr3H	117095284	117242979	384	117193022	117195388	cl_1888	HORVU.MOREX.r3.3HG0246760.1
chr3H	117095284	117242979	384	117239088	117241454	cl_1888	HORVU.MOREX.r3.3HG0246770.1
chr3H	120111649	120257770	386	120158592	120159773	cl_2124	HORVU.MOREX.r3.3HG0247180.1
chr3H	129789838	129949271	387	129843368	129847881	cl_3503	HORVU.MOREX.r3.3HG0248350.1
chr3H	129789838	129949271	387	129845130	129847881	cl_3503	HORVU.MOREX.r3.3HG0248350.2
chr3H	129789838	129949271	387	129845134	129847881	cl_3503	HORVU.MOREX.r3.3HG0248350.3
chr3H	137184796	137207436	389	137188486	137189103	cl_10819	HORVU.MOREX.r3.3HG0249130.1
chr3H	137184796	137207436	389	137198839	137199456	cl_10819	HORVU.MOREX.r3.3HG0249140.1
chr3H	151384935	151466992	392	151398283	151399623	cl_2804	HORVU.MOREX.r3.3HG0250760.1
chr3H	151384935	151466992	392	151401080	151402455	cl_9719	HORVU.MOREX.r3.3HG0250770.1
chr3H	151384935	151466992	392	151441780	151444636	cl_2804	HORVU.MOREX.r3.3HG0250820.1
chr3H	151384935	151466992	392	151463883	151468000	cl_2804	HORVU.MOREX.r3.3HG0250860.1
chr3H	151384935	151466992	392	151463924	151467786	cl_2804	HORVU.MOREX.r3.3HG0250860.2
chr3H	151384935	151466992	392	151463924	151468000	cl_2804	HORVU.MOREX.r3.3HG0250860.3
chr3H	171261916	171332621	397	171262929	171263666	cl_12551	HORVU.MOREX.r3.3HG0253200.1
chr3H	231712827	231960750	405	231906432	231909749	cl_9018	HORVU.MOREX.r3.3HG0259550.1
chr3H	231712827	231960750	405	231910077	231924191	cl_5263	HORVU.MOREX.r3.3HG0259560.1
chr3H	231712827	231960750	405	231910131	231924135	cl_5263	HORVU.MOREX.r3.3HG0259560.2
chr3H	395338349	395569906	434	395492911	395495328	cl_7243	HORVU.MOREX.r3.3HG0275500.1
chr3H	442072895	442329062	442	442181350	442186240	cl_10119	HORVU.MOREX.r3.3HG0281310.1
chr3H	442072895	442329062	442	442194446	442195237	cl_12048	HORVU.MOREX.r3.3HG0281320.1
chr3H	442072895	442329062	442	442196573	442197603	cl_10021	HORVU.MOREX.r3.3HG0281330.1
chr3H	442072895	442329062	442	442198250	442203897	cl_3347	HORVU.MOREX.r3.3HG0281340.1
chr3H	442072895	442329062	442	442204330	442206675	cl_2952	HORVU.MOREX.r3.3HG0281350.1
chr3H	442072895	442329062	442	442211590	442212897	cl_12884	HORVU.MOREX.r3.3HG0281390.1
chr3H	442072895	442329062	442	442213272	442217996	cl_8551	HORVU.MOREX.r3.3HG0281400.1
chr3H	442072895	442329062	442	442213272	442218020	cl_8551	HORVU.MOREX.r3.3HG0281400.2
chr3H	514836782	515210011	457	514851159	514851464	cl_16285	HORVU.MOREX.r3.3HG0294630.1
chr3H	514836782	515210011	457	514930055	514930384	cl_16352	HORVU.MOREX.r3.3HG0294650.1
chr3H	514836782	515210011	457	514950854	514951748	cl_16285	HORVU.MOREX.r3.3HG0294660.1
chr3H	514836782	515210011	457	515073229	515076429	cl_8212	HORVU.MOREX.r3.3HG0294690.1
chr3H	514836782	515210011	457	515113617	515116108	cl_16104	HORVU.MOREX.r3.3HG0294710.1
chr3H	548006308	548198476	466	548179553	548186152	cl_15257	HORVU.MOREX.r3.3HG0302090.1
chr3H	548006308	548198476	466	548186979	548189283	cl_9220	HORVU.MOREX.r3.3HG0302100.1
chr3H	553588789	553781516	469	553602721	553606729	cl_8787	HORVU.MOREX.r3.3HG0303730.1
chr3H	553588789	553781516	469	553726688	553733659	cl_4474	HORVU.MOREX.r3.3HG0303750.1
chr3H	560112178	560188706	470	560168948	560171625	cl_4430	HORVU.MOREX.r3.3HG0305860.1
chr3H	560112178	560188706	470	560179352	560179855	cl_14165	HORVU.MOREX.r3.3HG0305870.1
chr3H	564731061	565049317	472	564811082	564812384	cl_8773	HORVU.MOREX.r3.3HG0307460.1
chr3H	564731061	565049317	472	564819192	564830835	cl_510	HORVU.MOREX.r3.3HG0307470.1
chr3H	564731061	565049317	472	564862557	564864146	cl_4973	HORVU.MOREX.r3.3HG0307480.1
chr3H	564731061	565049317	472	564864759	564866328	cl_8318	HORVU.MOREX.r3.3HG0307490.1
chr3H	564731061	565049317	472	564869466	564870293	cl_11720	HORVU.MOREX.r3.3HG0307510.1
chr3H	564731061	565049317	472	564904854	564908790	cl_7253	HORVU.MOREX.r3.3HG0307530.1
chr3H	564731061	565049317	472	564938709	564941229	cl_4908	HORVU.MOREX.r3.3HG0307540.1
chr3H	564731061	565049317	472	565021414	565027147	cl_3453	HORVU.MOREX.r3.3HG0307560.1
chr3H	565810892	565909874	473	565810983	565811918	cl_10727	HORVU.MOREX.r3.3HG0307800.1
chr3H	565810892	565909874	473	565864356	565865291	cl_10727	HORVU.MOREX.r3.3HG0307810.1
chr3H	566052788	566099751	474	566052854	566053819	cl_8800	HORVU.MOREX.r3.3HG0307890.1
chr3H	566052788	566099751	474	566056159	566056743	cl_14890	HORVU.MOREX.r3.3HG0307900.1
chr3H	566052788	566099751	474	566070822	566071787	cl_8800	HORVU.MOREX.r3.3HG0307910.1
chr3H	566052788	566099751	474	566074127	566074711	cl_14890	HORVU.MOREX.r3.3HG0307920.1
chr3H	566239262	566409211	475	566242156	566243626	cl_8679	HORVU.MOREX.r3.3HG0308010.1
chr3H	566239262	566409211	475	566285575	566286696	cl_8679	HORVU.MOREX.r3.3HG0308020.1
chr3H	566239262	566409211	475	566327690	566328811	cl_8679	HORVU.MOREX.r3.3HG0308030.1
chr3H	566239262	566409211	475	566370998	566372119	cl_8679	HORVU.MOREX.r3.3HG0308040.1
chr3H	571339121	571570168	477	571411492	571415391	cl_360	HORVU.MOREX.r3.3HG0309700.1
chr3H	571339121	571570168	477	571549644	571550317	cl_3694	HORVU.MOREX.r3.3HG0309720.1
chr3H	580076525	580288404	481	580193242	580197084	cl_7348	HORVU.MOREX.r3.3HG0312290.1
chr3H	580076525	580288404	481	580245988	580246344	cl_13901	HORVU.MOREX.r3.3HG0312300.1
chr3H	580746607	580881728	482	580770086	580774502	cl_5237	HORVU.MOREX.r3.3HG0312450.1
chr3H	580746607	580881728	482	580774810	580776261	cl_13236	HORVU.MOREX.r3.3HG0312460.1
chr3H	580746607	580881728	482	580776405	580778300	cl_9100	HORVU.MOREX.r3.3HG0312470.1
chr3H	580746607	580881728	482	580835439	580838112	cl_10414	HORVU.MOREX.r3.3HG0312490.1
chr3H	580746607	580881728	482	580840034	580840342	cl_16531	HORVU.MOREX.r3.3HG0312500.1
chr3H	581802437	581998983	483	581822427	581826349	cl_4654	HORVU.MOREX.r3.3HG0312880.1
chr3H	581802437	581998983	483	581827026	581829339	cl_3994	HORVU.MOREX.r3.3HG0312890.1
chr3H	581802437	581998983	483	581941732	581942649	cl_11798	HORVU.MOREX.r3.3HG0312910.1
chr3H	581802437	581998983	483	581944345	581945250	cl_11019	HORVU.MOREX.r3.3HG0312920.1
chr3H	581802437	581998983	483	581991691	581992893	cl_8041	HORVU.MOREX.r3.3HG0312970.1
chr3H	582384645	582612796	484	582415307	582427088	cl_5526	HORVU.MOREX.r3.3HG0313240.1
chr3H	582384645	582612796	484	582467283	582467926	cl_14381	HORVU.MOREX.r3.3HG0313250.1
chr3H	582384645	582612796	484	582474685	582475275	cl_13021	HORVU.MOREX.r3.3HG0313260.1
chr3H	582384645	582612796	484	582492180	582492773	cl_13021	HORVU.MOREX.r3.3HG0313270.1
chr3H	582384645	582612796	484	582505362	582506051	cl_13021	HORVU.MOREX.r3.3HG0313280.1
chr3H	582384645	582612796	484	582522882	582524371	cl_6626	HORVU.MOREX.r3.3HG0313300.1
chr3H	582384645	582612796	484	582532556	582533155	cl_13021	HORVU.MOREX.r3.3HG0313310.1
chr3H	582384645	582612796	484	582540549	582543437	cl_2415	HORVU.MOREX.r3.3HG0313320.1
chr3H	584357781	584674513	487	584396407	584397813	cl_3681	HORVU.MOREX.r3.3HG0313940.1
chr3H	584357781	584674513	487	584406847	584408160	cl_3681	HORVU.MOREX.r3.3HG0313960.1
chr3H	584357781	584674513	487	584410394	584412244	cl_3681	HORVU.MOREX.r3.3HG0313970.1
chr3H	584357781	584674513	487	584414700	584416352	cl_4604	HORVU.MOREX.r3.3HG0313980.1
chr3H	584357781	584674513	487	584417734	584419282	cl_10968	HORVU.MOREX.r3.3HG0313990.1
chr3H	584357781	584674513	487	584421534	584422701	cl_10968	HORVU.MOREX.r3.3HG0314000.1
chr3H	584357781	584674513	487	584438927	584440300	cl_10968	HORVU.MOREX.r3.3HG0314010.1
chr3H	584357781	584674513	487	584482174	584483151	cl_12518	HORVU.MOREX.r3.3HG0314030.1
chr3H	584357781	584674513	487	584487363	584490835	cl_5491	HORVU.MOREX.r3.3HG0314040.1
chr3H	584357781	584674513	487	584621960	584622622	cl_12170	HORVU.MOREX.r3.3HG0314060.1
chr3H	584357781	584674513	487	584656542	584661568	cl_2272	HORVU.MOREX.r3.3HG0314070.1
chr3H	590479853	590564527	494	590486605	590488887	cl_4824	HORVU.MOREX.r3.3HG0317170.1
chr3H	590479853	590564527	494	590494677	590501157	cl_4824	HORVU.MOREX.r3.3HG0317180.1
chr3H	590479853	590564527	494	590515793	590518101	cl_5863	HORVU.MOREX.r3.3HG0317190.1
chr3H	590479853	590564527	494	590523865	590529745	cl_4824	HORVU.MOREX.r3.3HG0317200.1
chr3H	590479853	590564527	494	590544980	590547262	cl_4824	HORVU.MOREX.r3.3HG0317230.1
chr3H	590479853	590564527	494	590553052	590558671	cl_4824	HORVU.MOREX.r3.3HG0317240.1
chr3H	591612096	591646278	497	591615510	591616829	cl_7024	HORVU.MOREX.r3.3HG0317840.1
chr3H	591612096	591646278	497	591635359	591636811	cl_16196	HORVU.MOREX.r3.3HG0317860.1
chr3H	591612096	591646278	497	591641012	591642331	cl_7024	HORVU.MOREX.r3.3HG0317870.1
chr3H	592141855	592421172	498	592335259	592339426	cl_1274	HORVU.MOREX.r3.3HG0318230.1
chr3H	592141855	592421172	498	592335261	592339426	cl_1274	HORVU.MOREX.r3.3HG0318230.2
chr3H	593514222	593803242	501	593543028	593544771	cl_12293	HORVU.MOREX.r3.3HG0318790.1
chr3H	593514222	593803242	501	593581748	593585728	cl_12293	HORVU.MOREX.r3.3HG0318810.1
chr3H	593514222	593803242	501	593592505	593594210	cl_8588	HORVU.MOREX.r3.3HG0318820.1
chr3H	593514222	593803242	501	593613410	593614896	cl_8588	HORVU.MOREX.r3.3HG0318840.1
chr3H	593514222	593803242	501	593707506	593708521	cl_9235	HORVU.MOREX.r3.3HG0318870.1
chr3H	593514222	593803242	501	593718367	593719404	cl_9474	HORVU.MOREX.r3.3HG0318880.1
chr3H	598092846	598222802	502	598114137	598122475	cl_3350	HORVU.MOREX.r3.3HG0320900.1
chr3H	598092846	598222802	502	598127907	598128785	cl_9898	HORVU.MOREX.r3.3HG0320910.1
chr3H	598092846	598222802	502	598141590	598151819	cl_922	HORVU.MOREX.r3.3HG0320950.1
chr3H	606251107	606424818	510	606287697	606288370	cl_3694	HORVU.MOREX.r3.3HG0324630.1
chr3H	606251107	606424818	510	606371991	606372664	cl_3694	HORVU.MOREX.r3.3HG0324680.1
chr3H	608930448	609121982	511	608986705	608987028	cl_16379	HORVU.MOREX.r3.3HG0325530.1
chr3H	608930448	609121982	511	609027230	609028623	cl_8653	HORVU.MOREX.r3.3HG0325540.1
chr3H	608930448	609121982	511	609068916	609069995	cl_9290	HORVU.MOREX.r3.3HG0325550.1
chr3H	608930448	609121982	511	609070071	609070613	cl_14511	HORVU.MOREX.r3.3HG0325560.1
chr3H	608930448	609121982	511	609083091	609094703	cl_3708	HORVU.MOREX.r3.3HG0325580.1
chr3H	610726071	610826603	513	610752548	610754704	cl_2239	HORVU.MOREX.r3.3HG0326500.1
chr3H	610726071	610826603	513	610824340	610826601	cl_2239	HORVU.MOREX.r3.3HG0326510.1
chr3H	610877699	611176644	514	610908039	610909205	cl_7903	HORVU.MOREX.r3.3HG0326540.1
chr3H	610877699	611176644	514	610949131	610950099	cl_6808	HORVU.MOREX.r3.3HG0326570.1
chr3H	610877699	611176644	514	610951756	610952346	cl_13857	HORVU.MOREX.r3.3HG0326590.1
chr3H	610877699	611176644	514	610970390	610971547	cl_7903	HORVU.MOREX.r3.3HG0326600.1
chr3H	610877699	611176644	514	611084144	611085310	cl_7903	HORVU.MOREX.r3.3HG0326630.1
chr3H	610877699	611176644	514	611125277	611126245	cl_6808	HORVU.MOREX.r3.3HG0326650.1
chr3H	610877699	611176644	514	611127902	611128492	cl_13857	HORVU.MOREX.r3.3HG0326670.1
chr3H	610877699	611176644	514	611146547	611147704	cl_7903	HORVU.MOREX.r3.3HG0326680.1
chr3H	612995022	613022042	517	612996687	612997073	cl_15877	HORVU.MOREX.r3.3HG0327480.1
chr3H	612995022	613022042	517	613009557	613009943	cl_15877	HORVU.MOREX.r3.3HG0327490.1
chr3H	613760957	613938060	519	613786072	613786436	cl_16310	HORVU.MOREX.r3.3HG0327910.1
chr3H	613760957	613938060	519	613791761	613792102	cl_14902	HORVU.MOREX.r3.3HG0327920.1
chr3H	613760957	613938060	519	613820206	613820570	cl_16310	HORVU.MOREX.r3.3HG0327930.1
chr3H	613760957	613938060	519	613825925	613826425	cl_14902	HORVU.MOREX.r3.3HG0327940.1
chr3H	613760957	613938060	519	613844191	613844691	cl_14902	HORVU.MOREX.r3.3HG0327950.1
chr3H	613760957	613938060	519	613857384	613857884	cl_14902	HORVU.MOREX.r3.3HG0327960.1
chr3H	613760957	613938060	519	613861134	613861634	cl_14902	HORVU.MOREX.r3.3HG0327970.1
chr3H	613760957	613938060	519	613864884	613865384	cl_14902	HORVU.MOREX.r3.3HG0327980.1
chr3H	613760957	613938060	519	613868163	613868399	cl_16987	HORVU.MOREX.r3.3HG0327990.1
chr3H	613760957	613938060	519	613891988	613892488	cl_14902	HORVU.MOREX.r3.3HG0328020.1
chr3H	613760957	613938060	519	613919093	613919593	cl_14902	HORVU.MOREX.r3.3HG0328030.1
chr3H	614188027	614485299	520	614256235	614256729	cl_14902	HORVU.MOREX.r3.3HG0328160.1
chr3H	614188027	614485299	520	614261430	614262155	cl_14902	HORVU.MOREX.r3.3HG0328170.1
chr3H	614188027	614485299	520	614307430	614307924	cl_14902	HORVU.MOREX.r3.3HG0328180.1
chr3H	614188027	614485299	520	614368396	614368890	cl_14902	HORVU.MOREX.r3.3HG0328200.1
chr3H	614188027	614485299	520	614374892	614375386	cl_15074	HORVU.MOREX.r3.3HG0328210.1
chr3H	614188027	614485299	520	614432169	614432438	cl_16761	HORVU.MOREX.r3.3HG0328220.1
chr3H	615049830	615156810	523	615055798	615056214	cl_15296	HORVU.MOREX.r3.3HG0328500.1
chr3H	615049830	615156810	523	615065976	615066692	cl_14718	HORVU.MOREX.r3.3HG0328510.1
chr3H	615049830	615156810	523	615066887	615067480	cl_13992	HORVU.MOREX.r3.3HG0328520.1
chr3H	615049830	615156810	523	615071521	615072093	cl_14202	HORVU.MOREX.r3.3HG0328530.1
chr3H	615049830	615156810	523	615072482	615073441	cl_10505	HORVU.MOREX.r3.3HG0328540.1
chr3H	615049830	615156810	523	615081223	615081621	cl_14415	HORVU.MOREX.r3.3HG0328560.1
chr3H	615049830	615156810	523	615101843	615103614	cl_8888	HORVU.MOREX.r3.3HG0328590.1
chr3H	615049830	615156810	523	615112097	615112513	cl_15296	HORVU.MOREX.r3.3HG0328600.1
chr3H	615049830	615156810	523	615122274	615122991	cl_14718	HORVU.MOREX.r3.3HG0328610.1
chr3H	615049830	615156810	523	615123186	615123779	cl_13992	HORVU.MOREX.r3.3HG0328620.1
chr3H	615049830	615156810	523	615127819	615128391	cl_14202	HORVU.MOREX.r3.3HG0328640.1
chr3H	615049830	615156810	523	615128780	615129739	cl_10505	HORVU.MOREX.r3.3HG0328650.1
chr3H	615049830	615156810	523	615137522	615137920	cl_14415	HORVU.MOREX.r3.3HG0328670.1
chr3H	617002356	617163737	528	617021631	617023781	cl_9030	HORVU.MOREX.r3.3HG0329530.1
chr3H	617002356	617163737	528	617025363	617025969	cl_16917	HORVU.MOREX.r3.3HG0329540.1
chr3H	617002356	617163737	528	617087323	617088746	cl_9030	HORVU.MOREX.r3.3HG0329560.1
chr3H	619566157	619777568	531	619593347	619594945	cl_12324	HORVU.MOREX.r3.3HG0330600.1
chr3H	619566157	619777568	531	619608558	619611517	cl_8856	HORVU.MOREX.r3.3HG0330610.1
chr3H	619566157	619777568	531	619618639	619620240	cl_12324	HORVU.MOREX.r3.3HG0330620.1
chr3H	619566157	619777568	531	619632330	619635319	cl_8856	HORVU.MOREX.r3.3HG0330630.1
chr3H	619566157	619777568	531	619687396	619688922	cl_12324	HORVU.MOREX.r3.3HG0330640.1
chr3H	619566157	619777568	531	619687403	619714219	cl_12324	HORVU.MOREX.r3.3HG0330640.2
chr3H	619566157	619777568	531	619703159	619705333	cl_8856	HORVU.MOREX.r3.3HG0330650.1
chr3H	619566157	619777568	531	619726949	619729123	cl_8856	HORVU.MOREX.r3.3HG0330670.1
chr3H	619566157	619777568	531	619736677	619737960	cl_12324	HORVU.MOREX.r3.3HG0330680.1
chr3H	619566157	619777568	531	619751607	619754581	cl_8856	HORVU.MOREX.r3.3HG0330690.1
chr3H	619566157	619777568	531	619758905	619760503	cl_12324	HORVU.MOREX.r3.3HG0330700.1
chr3H	619566157	619777568	531	619774752	619776926	cl_8856	HORVU.MOREX.r3.3HG0330710.1
chr4H	84010	419362	533	88699	90337	cl_7048	HORVU.MOREX.r3.4HG0331180.1
chr4H	84010	419362	533	194014	197378	cl_9177	HORVU.MOREX.r3.4HG0331220.1
chr4H	84010	419362	533	197677	199423	cl_4543	HORVU.MOREX.r3.4HG0331230.1
chr4H	84010	419362	533	199861	201167	cl_13735	HORVU.MOREX.r3.4HG0331240.1
chr4H	84010	419362	533	202709	205159	cl_4282	HORVU.MOREX.r3.4HG0331250.1
chr4H	84010	419362	533	208453	212910	cl_3961	HORVU.MOREX.r3.4HG0331260.1
chr4H	84010	419362	533	237083	240669	cl_4221	HORVU.MOREX.r3.4HG0331290.1
chr4H	84010	419362	533	247291	250976	cl_2611	HORVU.MOREX.r3.4HG0331300.1
chr4H	84010	419362	533	279956	285048	cl_4134	HORVU.MOREX.r3.4HG0331320.1
chr4H	84010	419362	533	300369	303673	cl_1401	HORVU.MOREX.r3.4HG0331330.1
chr4H	84010	419362	533	309348	310135	cl_16700	HORVU.MOREX.r3.4HG0331350.1
chr4H	84010	419362	533	321693	322673	cl_10313	HORVU.MOREX.r3.4HG0331360.1
chr4H	84010	419362	533	383812	384204	cl_15832	HORVU.MOREX.r3.4HG0331380.1
chr4H	84010	419362	533	387376	389080	cl_6467	HORVU.MOREX.r3.4HG0331390.1
chr4H	84010	419362	533	395657	398603	cl_4928	HORVU.MOREX.r3.4HG0331400.1
chr4H	84010	419362	533	400800	402622	cl_6755	HORVU.MOREX.r3.4HG0331410.1
chr4H	84010	419362	533	405561	406732	cl_12610	HORVU.MOREX.r3.4HG0331420.1
chr4H	84010	419362	533	407546	407857	cl_16506	HORVU.MOREX.r3.4HG0331430.1
chr4H	84010	419362	533	409243	410060	cl_13161	HORVU.MOREX.r3.4HG0331440.1
chr4H	15772570	15845043	539	15791116	15792189	cl_9375	HORVU.MOREX.r3.4HG0336690.1
chr4H	15772570	15845043	539	15815123	15816196	cl_9375	HORVU.MOREX.r3.4HG0336700.1
chr4H	15772570	15845043	539	15839130	15840203	cl_9375	HORVU.MOREX.r3.4HG0336720.1
chr4H	22448995	22652995	542	22483899	22485977	cl_4598	HORVU.MOREX.r3.4HG0338340.1
chr4H	22448995	22652995	542	22500919	22502136	cl_14751	HORVU.MOREX.r3.4HG0338360.1
chr4H	22448995	22652995	542	22544597	22546366	cl_563	HORVU.MOREX.r3.4HG0338380.1
chr4H	22448995	22652995	542	22553744	22554630	cl_13707	HORVU.MOREX.r3.4HG0338400.1
chr4H	22448995	22652995	542	22555462	22557763	cl_15752	HORVU.MOREX.r3.4HG0338410.1
chr4H	22448995	22652995	542	22570971	22571891	cl_9433	HORVU.MOREX.r3.4HG0338440.1
chr4H	26795394	26920432	543	26814131	26822734	cl_1772	HORVU.MOREX.r3.4HG0339590.1
chr4H	26795394	26920432	543	26823379	26825689	cl_6670	HORVU.MOREX.r3.4HG0339600.1
chr4H	26795394	26920432	543	26826878	26831191	cl_5357	HORVU.MOREX.r3.4HG0339610.1
chr4H	26795394	26920432	543	26866131	26871254	cl_5357	HORVU.MOREX.r3.4HG0339620.1
chr4H	26795394	26920432	543	26866131	26871315	cl_5357	HORVU.MOREX.r3.4HG0339620.2
chr4H	26795394	26920432	543	26877602	26898987	cl_986	HORVU.MOREX.r3.4HG0339640.1
chr4H	49672169	49967678	545	49773137	49774553	cl_8977	HORVU.MOREX.r3.4HG0343990.1
chr4H	49672169	49967678	545	49956186	49957089	cl_3386	HORVU.MOREX.r3.4HG0344020.1
chr4H	62218639	62378043	547	62313905	62314678	cl_11688	HORVU.MOREX.r3.4HG0345660.1
chr4H	66081534	66171937	548	66128827	66130411	cl_1234	HORVU.MOREX.r3.4HG0346180.1
chr4H	111050400	111231006	558	111227097	111227786	cl_11688	HORVU.MOREX.r3.4HG0351860.1
chr4H	160924759	160947398	564	160933723	160934496	cl_11688	HORVU.MOREX.r3.4HG0358370.1
chr4H	160924759	160947398	564	160943896	160944669	cl_11688	HORVU.MOREX.r3.4HG0358380.1
chr4H	254641406	254664605	573	254656022	254676880	cl_2485	HORVU.MOREX.r3.4HG0366720.1
chr4H	363170982	363353834	586	363255214	363262093	cl_16425	HORVU.MOREX.r3.4HG0375630.1
chr4H	377004816	377153165	587	377009899	377010672	cl_11688	HORVU.MOREX.r3.4HG0376980.1
chr4H	377004816	377153165	587	377136629	377136970	cl_16258	HORVU.MOREX.r3.4HG0376990.1
chr4H	377004816	377153165	587	377152317	377153006	cl_11688	HORVU.MOREX.r3.4HG0377000.1
chr4H	398277739	398352611	590	398336988	398342413	cl_10958	HORVU.MOREX.r3.4HG0379060.1
chr4H	398277739	398352611	590	398336988	398342423	cl_10958	HORVU.MOREX.r3.4HG0379060.2
chr4H	435642171	435696340	601	435641644	435642183	cl_13876	HORVU.MOREX.r3.4HG0383080.1
chr4H	442823004	442885754	602	442845525	442848550	cl_1910	HORVU.MOREX.r3.4HG0383790.1
chr4H	442823004	442885754	602	442851897	442861301	cl_12530	HORVU.MOREX.r3.4HG0383800.1
chr4H	442823004	442885754	602	442869787	442889373	cl_12305	HORVU.MOREX.r3.4HG0383810.1
chr4H	493978105	494095954	605	494040501	494041123	cl_16742	HORVU.MOREX.r3.4HG0390860.1
chr4H	493978105	494095954	605	494041273	494044539	cl_14141	HORVU.MOREX.r3.4HG0390870.1
chr4H	508395734	508597086	607	508493283	508497793	cl_8970	HORVU.MOREX.r3.4HG0392810.1
chr4H	511664810	511682894	609	511658830	511690418	cl_5609	HORVU.MOREX.r3.4HG0393280.1
chr4H	549978397	550047173	616	550019909	550023981	cl_3160	HORVU.MOREX.r3.4HG0399840.1
chr4H	556798419	557022566	618	556891477	556899834	cl_6570	HORVU.MOREX.r3.4HG0401640.1
chr4H	556798419	557022566	618	556972746	556973662	cl_11701	HORVU.MOREX.r3.4HG0401670.1
chr4H	568288420	568497805	623	568441858	568442352	cl_6199	HORVU.MOREX.r3.4HG0404810.1
chr4H	568288420	568497805	623	568467142	568467396	cl_16589	HORVU.MOREX.r3.4HG0404840.1
chr4H	568288420	568497805	623	568470796	568475335	cl_6208	HORVU.MOREX.r3.4HG0404850.1
chr4H	570355316	570684870	624	570355406	570358160	cl_4925	HORVU.MOREX.r3.4HG0405420.1
chr4H	570355316	570684870	624	570420325	570421738	cl_12232	HORVU.MOREX.r3.4HG0405440.1
chr4H	570355316	570684870	624	570486010	570489067	cl_4925	HORVU.MOREX.r3.4HG0405450.1
chr4H	570355316	570684870	624	570525300	570528054	cl_4925	HORVU.MOREX.r3.4HG0405470.1
chr4H	570355316	570684870	624	570590220	570591633	cl_12232	HORVU.MOREX.r3.4HG0405490.1
chr4H	570355316	570684870	624	570655902	570658959	cl_4925	HORVU.MOREX.r3.4HG0405500.1
chr4H	572055682	572135837	625	572103280	572109203	cl_2478	HORVU.MOREX.r3.4HG0405780.1
chr4H	572055682	572135837	625	572109539	572114050	cl_1061	HORVU.MOREX.r3.4HG0405790.1
chr4H	574840300	574865874	627	574852577	574853752	cl_8320	HORVU.MOREX.r3.4HG0406410.1
chr4H	585779834	585984960	630	585916867	585922845	cl_9670	HORVU.MOREX.r3.4HG0409330.1
chr4H	585779834	585984960	630	585925293	585927224	cl_1456	HORVU.MOREX.r3.4HG0409340.1
chr4H	585779834	585984960	630	585931899	585934186	cl_3168	HORVU.MOREX.r3.4HG0409360.1
chr4H	585779834	585984960	630	585957971	585964376	cl_2657	HORVU.MOREX.r3.4HG0409380.1
chr4H	586543767	586582217	631	586543317	586545599	cl_9486	HORVU.MOREX.r3.4HG0409560.1
chr4H	586543767	586582217	631	586550476	586579926	cl_5477	HORVU.MOREX.r3.4HG0409580.1
chr4H	586543767	586582217	631	586550506	586555209	cl_5477	HORVU.MOREX.r3.4HG0409580.2
chr4H	586543767	586582217	631	586550506	586579926	cl_5477	HORVU.MOREX.r3.4HG0409580.3
chr4H	586543767	586582217	631	586550506	586579926	cl_6454	HORVU.MOREX.r3.4HG0409580.4
chr4H	586543767	586582217	631	586550506	586579926	cl_5477	HORVU.MOREX.r3.4HG0409580.5
chr4H	589789831	589978957	632	589822163	589823702	cl_16242	HORVU.MOREX.r3.4HG0410900.1
chr4H	589789831	589978957	632	589831093	589832633	cl_5716	HORVU.MOREX.r3.4HG0410920.1
chr4H	589789831	589978957	632	589857847	589862339	cl_6456	HORVU.MOREX.r3.4HG0410930.1
chr4H	597205135	597364707	633	597277268	597277813	cl_14465	HORVU.MOREX.r3.4HG0413540.1
chr4H	597205135	597364707	633	597291895	597292530	cl_5716	HORVU.MOREX.r3.4HG0413550.1
chr4H	597205135	597364707	633	597317833	597320457	cl_8825	HORVU.MOREX.r3.4HG0413560.1
chr4H	597205135	597364707	633	597318011	597320457	cl_8825	HORVU.MOREX.r3.4HG0413560.2
chr4H	597729154	597859368	634	597755996	597756319	cl_12381	HORVU.MOREX.r3.4HG0413730.1
chr4H	597729154	597859368	634	597775114	597776878	cl_8086	HORVU.MOREX.r3.4HG0413740.1
chr4H	597729154	597859368	634	597796436	597797675	cl_12232	HORVU.MOREX.r3.4HG0413750.1
chr4H	597729154	597859368	634	597825740	597826737	cl_16360	HORVU.MOREX.r3.4HG0413760.1
chr4H	597729154	597859368	634	597832724	597834910	cl_10980	HORVU.MOREX.r3.4HG0413770.1
chr4H	599236321	599384242	635	599280470	599281531	cl_9470	HORVU.MOREX.r3.4HG0414410.1
chr4H	599236321	599384242	635	599287868	599291026	cl_1292	HORVU.MOREX.r3.4HG0414430.1
chr4H	599236321	599384242	635	599292286	599293332	cl_9470	HORVU.MOREX.r3.4HG0414440.1
chr4H	599236321	599384242	635	599293522	599294103	cl_12928	HORVU.MOREX.r3.4HG0414450.1
chr4H	599236321	599384242	635	599297297	599304350	cl_321	HORVU.MOREX.r3.4HG0414460.1
chr4H	605019483	605112479	640	605044868	605046352	cl_5328	HORVU.MOREX.r3.4HG0416670.1
chr4H	605019483	605112479	640	605050076	605052432	cl_2303	HORVU.MOREX.r3.4HG0416690.1
chr4H	605019483	605112479	640	605053989	605066946	cl_2439	HORVU.MOREX.r3.4HG0416700.1
chr4H	605019483	605112479	640	605072409	605082017	cl_963	HORVU.MOREX.r3.4HG0416710.1
chr4H	605019483	605112479	640	605082903	605084609	cl_3954	HORVU.MOREX.r3.4HG0416720.1
chr4H	605019483	605112479	640	605093284	605099508	cl_599	HORVU.MOREX.r3.4HG0416730.1
chr4H	605138428	605206789	641	605154764	605155437	cl_3694	HORVU.MOREX.r3.4HG0416740.1
chr4H	605138428	605206789	641	605182933	605183606	cl_3694	HORVU.MOREX.r3.4HG0416750.1
chr4H	606603676	606668344	643	606656981	606658120	cl_8667	HORVU.MOREX.r3.4HG0417450.1
chr4H	607189372	607410915	644	607194858	607195969	cl_14263	HORVU.MOREX.r3.4HG0417760.1
chr4H	608041199	608161842	645	608139777	608140301	cl_5746	HORVU.MOREX.r3.4HG0418110.1
chr5H	808924	1169797	647	820442	822889	cl_1895	HORVU.MOREX.r3.5HG0419660.1
chr5H	808924	1169797	647	889419	892081	cl_1895	HORVU.MOREX.r3.5HG0419680.1
chr5H	808924	1169797	647	926009	928456	cl_1895	HORVU.MOREX.r3.5HG0419700.1
chr5H	808924	1169797	647	959455	961902	cl_1895	HORVU.MOREX.r3.5HG0419720.1
chr5H	808924	1169797	647	996982	998295	cl_1895	HORVU.MOREX.r3.5HG0419740.1
chr5H	808924	1169797	647	1031770	1034217	cl_1895	HORVU.MOREX.r3.5HG0419750.1
chr5H	808924	1169797	647	1102274	1138392	cl_1895	HORVU.MOREX.r3.5HG0419760.1
chr5H	808924	1169797	647	1102474	1104921	cl_1895	HORVU.MOREX.r3.5HG0419770.1
chr5H	2313176	2558715	648	2351088	2355676	cl_1903	HORVU.MOREX.r3.5HG0420170.1
chr5H	2313176	2558715	648	2404588	2408940	cl_1635	HORVU.MOREX.r3.5HG0420180.1
chr5H	2313176	2558715	648	2409385	2412924	cl_5841	HORVU.MOREX.r3.5HG0420190.1
chr5H	2313176	2558715	648	2418760	2424797	cl_1061	HORVU.MOREX.r3.5HG0420210.1
chr5H	2313176	2558715	648	2466119	2469653	cl_2930	HORVU.MOREX.r3.5HG0420230.1
chr5H	3265325	3356674	650	3321796	3326556	cl_560	HORVU.MOREX.r3.5HG0420450.1
chr5H	3265325	3356674	650	3339125	3365647	cl_821	HORVU.MOREX.r3.5HG0420460.1
chr5H	5586968	5821487	654	5601768	5609241	cl_3106	HORVU.MOREX.r3.5HG0421680.1
chr5H	5586968	5821487	654	5640428	5649184	cl_3106	HORVU.MOREX.r3.5HG0421690.1
chr5H	5586968	5821487	654	5672921	5674192	cl_146	HORVU.MOREX.r3.5HG0421710.1
chr5H	5586968	5821487	654	5674211	5674843	cl_563	HORVU.MOREX.r3.5HG0421720.1
chr5H	5586968	5821487	654	5686919	5687413	cl_15074	HORVU.MOREX.r3.5HG0421760.1
chr5H	5586968	5821487	654	5728559	5729915	cl_9245	HORVU.MOREX.r3.5HG0421810.1
chr5H	5586968	5821487	654	5756278	5757549	cl_146	HORVU.MOREX.r3.5HG0421830.1
chr5H	5586968	5821487	654	5757568	5758200	cl_563	HORVU.MOREX.r3.5HG0421840.1
chr5H	5586968	5821487	654	5770272	5770766	cl_15074	HORVU.MOREX.r3.5HG0421880.1
chr5H	5586968	5821487	654	5812747	5814103	cl_9245	HORVU.MOREX.r3.5HG0421920.1
chr5H	6748216	6798027	656	6774116	6775667	cl_12232	HORVU.MOREX.r3.5HG0422530.1
chr5H	7022619	7106207	657	7071896	7075950	cl_4476	HORVU.MOREX.r3.5HG0422690.1
chr5H	7735729	7782578	659	7738231	7738800	cl_14225	HORVU.MOREX.r3.5HG0423250.1
chr5H	7735729	7782578	659	7739699	7739896	cl_17154	HORVU.MOREX.r3.5HG0423260.1
chr5H	7735729	7782578	659	7748778	7749215	cl_15468	HORVU.MOREX.r3.5HG0423290.1
chr5H	7735729	7782578	659	7750262	7750808	cl_15998	HORVU.MOREX.r3.5HG0423300.1
chr5H	7735729	7782578	659	7762223	7763725	cl_5532	HORVU.MOREX.r3.5HG0423340.1
chr5H	7735729	7782578	659	7764574	7764879	cl_16543	HORVU.MOREX.r3.5HG0423360.1
chr5H	7735729	7782578	659	7766515	7768635	cl_8740	HORVU.MOREX.r3.5HG0423380.1
chr5H	7735729	7782578	659	7768637	7769818	cl_8248	HORVU.MOREX.r3.5HG0423390.1
chr5H	7735729	7782578	659	7774178	7776212	cl_15998	HORVU.MOREX.r3.5HG0423410.1
chr5H	7735729	7782578	659	7777473	7777691	cl_15468	HORVU.MOREX.r3.5HG0423420.1
chr5H	8424882	8564571	662	8463901	8464140	cl_16966	HORVU.MOREX.r3.5HG0424050.1
chr5H	18384583	18443640	667	18407606	18408290	cl_15426	HORVU.MOREX.r3.5HG0427470.1
chr5H	18384583	18443640	667	18413203	18413886	cl_15426	HORVU.MOREX.r3.5HG0427480.1
chr5H	18384583	18443640	667	18418601	18419567	cl_15426	HORVU.MOREX.r3.5HG0427490.1
chr5H	22305369	22480935	669	22337245	22340048	cl_6933	HORVU.MOREX.r3.5HG0428610.1
chr5H	26634490	26978397	670	26736798	26740672	cl_3700	HORVU.MOREX.r3.5HG0429940.1
chr5H	26634490	26978397	670	26759749	26760852	cl_8958	HORVU.MOREX.r3.5HG0429960.1
chr5H	26634490	26978397	670	26764602	26765558	cl_10539	HORVU.MOREX.r3.5HG0429970.1
chr5H	26634490	26978397	670	26768250	26771916	cl_7419	HORVU.MOREX.r3.5HG0429980.1
chr5H	26634490	26978397	670	26843962	26844605	cl_14381	HORVU.MOREX.r3.5HG0430000.1
chr5H	26634490	26978397	670	26955092	26956550	cl_8563	HORVU.MOREX.r3.5HG0430020.1
chr5H	26634490	26978397	670	26966648	26967181	cl_16487	HORVU.MOREX.r3.5HG0430030.1
chr5H	28008591	28375804	671	28063822	28065297	cl_9867	HORVU.MOREX.r3.5HG0430270.1
chr5H	28008591	28375804	671	28126889	28128223	cl_6881	HORVU.MOREX.r3.5HG0430290.1
chr5H	28008591	28375804	671	28142802	28143978	cl_563	HORVU.MOREX.r3.5HG0430300.1
chr5H	28008591	28375804	671	28241048	28242979	cl_11955	HORVU.MOREX.r3.5HG0430370.1
chr5H	28008591	28375804	671	28271304	28272070	cl_13128	HORVU.MOREX.r3.5HG0430380.1
chr5H	28008591	28375804	671	28275491	28281666	cl_1944	HORVU.MOREX.r3.5HG0430390.1
chr5H	30924611	31059125	672	31013829	31014128	cl_12229	HORVU.MOREX.r3.5HG0431020.1
chr5H	30924611	31059125	672	31035493	31039577	cl_748	HORVU.MOREX.r3.5HG0431030.1
chr5H	30924611	31059125	672	31046657	31050526	cl_748	HORVU.MOREX.r3.5HG0431040.1
chr5H	30924611	31059125	672	31057789	31061659	cl_748	HORVU.MOREX.r3.5HG0431050.1
chr5H	38601575	38833311	673	38659036	38660502	cl_5633	HORVU.MOREX.r3.5HG0432590.1
chr5H	38601575	38833311	673	38720387	38721853	cl_5633	HORVU.MOREX.r3.5HG0432600.1
chr5H	38601575	38833311	673	38781996	38783462	cl_5633	HORVU.MOREX.r3.5HG0432610.1
chr5H	52599208	53722806	680	52777616	52777993	cl_15620	HORVU.MOREX.r3.5HG0434930.1
chr5H	52599208	53722806	680	53040603	53040899	cl_16606	HORVU.MOREX.r3.5HG0435440.1
chr5H	52599208	53722806	680	53064854	53065231	cl_15620	HORVU.MOREX.r3.5HG0435490.1
chr5H	52599208	53722806	680	53081936	53082232	cl_16606	HORVU.MOREX.r3.5HG0435530.1
chr5H	52599208	53722806	680	53119180	53119476	cl_16606	HORVU.MOREX.r3.5HG0435610.1
chr5H	52599208	53722806	680	53137802	53138098	cl_16606	HORVU.MOREX.r3.5HG0435650.1
chr5H	52599208	53722806	680	53175045	53175341	cl_16606	HORVU.MOREX.r3.5HG0435740.1
chr5H	52599208	53722806	680	53184355	53184651	cl_16606	HORVU.MOREX.r3.5HG0435760.1
chr5H	52599208	53722806	680	53248493	53248687	cl_16572	HORVU.MOREX.r3.5HG0435820.1
chr5H	52599208	53722806	680	53258843	53259139	cl_16606	HORVU.MOREX.r3.5HG0435850.1
chr5H	52599208	53722806	680	53297753	53298130	cl_15620	HORVU.MOREX.r3.5HG0435960.1
chr5H	52599208	53722806	680	53306929	53307306	cl_15620	HORVU.MOREX.r3.5HG0435980.1
chr5H	52599208	53722806	680	53314700	53314996	cl_16606	HORVU.MOREX.r3.5HG0436000.1
chr5H	52599208	53722806	680	53344124	53344420	cl_16606	HORVU.MOREX.r3.5HG0436050.1
chr5H	52599208	53722806	680	53363422	53363718	cl_16606	HORVU.MOREX.r3.5HG0436070.1
chr5H	52599208	53722806	680	53373408	53373704	cl_16606	HORVU.MOREX.r3.5HG0436090.1
chr5H	52599208	53722806	680	53461651	53461947	cl_16606	HORVU.MOREX.r3.5HG0436160.1
chr5H	52599208	53722806	680	53471638	53471934	cl_16606	HORVU.MOREX.r3.5HG0436190.1
chr5H	52599208	53722806	680	53481610	53481906	cl_16606	HORVU.MOREX.r3.5HG0436210.1
chr5H	52599208	53722806	680	53491597	53491893	cl_16606	HORVU.MOREX.r3.5HG0436250.1
chr5H	52599208	53722806	680	53492194	53492454	cl_16433	HORVU.MOREX.r3.5HG0436260.1
chr5H	52599208	53722806	680	53493137	53493514	cl_15620	HORVU.MOREX.r3.5HG0436270.1
chr5H	52599208	53722806	680	53603471	53603788	cl_16433	HORVU.MOREX.r3.5HG0436340.1
chr5H	52599208	53722806	680	53708733	53709029	cl_16606	HORVU.MOREX.r3.5HG0436390.1
chr5H	62619452	62713547	682	62622949	62624621	cl_6000	HORVU.MOREX.r3.5HG0437930.1
chr5H	62619452	62713547	682	62635100	62635441	cl_6000	HORVU.MOREX.r3.5HG0437940.1
chr5H	62619452	62713547	682	62684114	62685786	cl_6000	HORVU.MOREX.r3.5HG0437950.1
chr5H	62619452	62713547	682	62697133	62698805	cl_6000	HORVU.MOREX.r3.5HG0437960.1
chr5H	62619452	62713547	682	62710155	62711827	cl_6000	HORVU.MOREX.r3.5HG0437970.1
chr5H	94920602	94941959	694	94937032	94937805	cl_11688	HORVU.MOREX.r3.5HG0442220.1
chr5H	219906887	219924484	716	219910078	219910782	cl_11688	HORVU.MOREX.r3.5HG0453910.1
chr5H	219906887	219924484	716	219920307	219921011	cl_11688	HORVU.MOREX.r3.5HG0453920.1
chr5H	260060711	260082280	722	260065309	260066082	cl_11688	HORVU.MOREX.r3.5HG0457440.1
chr5H	286436652	286500350	726	286476392	286477051	cl_13960	HORVU.MOREX.r3.5HG0459900.1
chr5H	305142299	305331402	729	305319710	305321441	cl_12838	HORVU.MOREX.r3.5HG0461880.1
chr5H	314456421	314558590	731	314458723	314459263	cl_3694	HORVU.MOREX.r3.5HG0463240.1
chr5H	314456421	314558590	731	314477541	314478081	cl_3694	HORVU.MOREX.r3.5HG0463250.1
chr5H	314456421	314558590	731	314496359	314496899	cl_3694	HORVU.MOREX.r3.5HG0463260.1
chr5H	314456421	314558590	731	314515177	314515717	cl_3694	HORVU.MOREX.r3.5HG0463270.1
chr5H	314456421	314558590	731	314533995	314534535	cl_3694	HORVU.MOREX.r3.5HG0463280.1
chr5H	314456421	314558590	731	314552813	314553353	cl_3694	HORVU.MOREX.r3.5HG0463290.1
chr5H	346605492	346807444	742	346730219	346730992	cl_11688	HORVU.MOREX.r3.5HG0467770.1
chr5H	355232719	355328852	744	355264189	355264551	cl_15308	HORVU.MOREX.r3.5HG0468780.1
chr5H	409768105	410109173	754	409806176	409806736	cl_9718	HORVU.MOREX.r3.5HG0476910.1
chr5H	409768105	410109173	754	409809382	409812901	cl_2366	HORVU.MOREX.r3.5HG0476940.1
chr5H	409768105	410109173	754	409904764	409905870	cl_563	HORVU.MOREX.r3.5HG0477000.1
chr5H	428364833	428671783	758	428387311	428393179	cl_7944	HORVU.MOREX.r3.5HG0479750.1
chr5H	428364833	428671783	758	428657538	428664459	cl_2844	HORVU.MOREX.r3.5HG0479810.1
chr5H	444086598	444147305	762	444090905	444091433	cl_16250	HORVU.MOREX.r3.5HG0483280.1
chr5H	444086598	444147305	762	444098369	444098938	cl_14225	HORVU.MOREX.r3.5HG0483370.1
chr5H	444086598	444147305	762	444099837	444100034	cl_17154	HORVU.MOREX.r3.5HG0483380.1
chr5H	444086598	444147305	762	444108915	444109349	cl_15468	HORVU.MOREX.r3.5HG0483420.1
chr5H	444086598	444147305	762	444112083	444112775	cl_12989	HORVU.MOREX.r3.5HG0483440.1
chr5H	444086598	444147305	762	444129426	444129656	cl_16250	HORVU.MOREX.r3.5HG0483570.1
chr5H	444086598	444147305	762	444136628	444136897	cl_14225	HORVU.MOREX.r3.5HG0483660.1
chr5H	444086598	444147305	762	444138096	444138293	cl_17154	HORVU.MOREX.r3.5HG0483680.1
chr5H	444086598	444147305	762	444147174	444147395	cl_15468	HORVU.MOREX.r3.5HG0483740.1
chr5H	451211954	451450744	763	451346181	451347398	cl_14147	HORVU.MOREX.r3.5HG0484900.1
chr5H	466011860	466186309	765	466065165	466065740	cl_13438	HORVU.MOREX.r3.5HG0487670.1
chr5H	466011860	466186309	765	466156609	466157992	cl_10323	HORVU.MOREX.r3.5HG0487680.1
chr5H	468488023	468545228	766	468493357	468498126	cl_3248	HORVU.MOREX.r3.5HG0488110.1
chr5H	468488023	468545228	766	468531161	468535930	cl_3248	HORVU.MOREX.r3.5HG0488130.1
chr5H	473934319	474122607	768	473971241	473971995	cl_15081	HORVU.MOREX.r3.5HG0489560.1
chr5H	473934319	474122607	768	473980934	473981407	cl_15074	HORVU.MOREX.r3.5HG0489570.1
chr5H	473934319	474122607	768	474074907	474075856	cl_12668	HORVU.MOREX.r3.5HG0489580.1
chr5H	473934319	474122607	768	474082015	474082329	cl_8061	HORVU.MOREX.r3.5HG0489590.1
chr5H	473934319	474122607	768	474083572	474085008	cl_570	HORVU.MOREX.r3.5HG0489600.1
chr5H	473934319	474122607	768	474100546	474102720	cl_2554	HORVU.MOREX.r3.5HG0489610.1
chr5H	483211535	483320300	772	483241708	483244441	cl_12357	HORVU.MOREX.r3.5HG0492370.1
chr5H	483211535	483320300	772	483244924	483246392	cl_7551	HORVU.MOREX.r3.5HG0492390.1
chr5H	483211535	483320300	772	483250428	483253396	cl_13078	HORVU.MOREX.r3.5HG0492400.1
chr5H	483211535	483320300	772	483263794	483264795	cl_5176	HORVU.MOREX.r3.5HG0492430.1
chr5H	494874465	495062673	774	494905007	494906005	cl_9351	HORVU.MOREX.r3.5HG0497460.1
chr5H	494874465	495062673	774	494938985	494943595	cl_9154	HORVU.MOREX.r3.5HG0497480.1
chr5H	494874465	495062673	774	494971542	494974042	cl_2727	HORVU.MOREX.r3.5HG0497490.1
chr5H	494874465	495062673	774	494975390	494979171	cl_3327	HORVU.MOREX.r3.5HG0497500.1
chr5H	494874465	495062673	774	495010168	495011297	cl_11293	HORVU.MOREX.r3.5HG0497530.1
chr5H	494874465	495062673	774	495020224	495020898	cl_11293	HORVU.MOREX.r3.5HG0497540.1
chr5H	501390205	501415366	780	501405285	501405955	cl_3694	HORVU.MOREX.r3.5HG0499240.1
chr5H	506431230	506659830	782	506472727	506478594	cl_1083	HORVU.MOREX.r3.5HG0501270.1
chr5H	506431230	506659830	782	506537336	506538368	cl_11614	HORVU.MOREX.r3.5HG0501290.1
chr5H	506431230	506659830	782	506541567	506550373	cl_13040	HORVU.MOREX.r3.5HG0501300.1
chr5H	506431230	506659830	782	506550620	506553456	cl_6321	HORVU.MOREX.r3.5HG0501310.1
chr5H	506431230	506659830	782	506589048	506591193	cl_4771	HORVU.MOREX.r3.5HG0501330.1
chr5H	506431230	506659830	782	506598542	506598955	cl_13969	HORVU.MOREX.r3.5HG0501340.1
chr5H	506431230	506659830	782	506599654	506600487	cl_11676	HORVU.MOREX.r3.5HG0501350.1
chr5H	510888826	510999024	784	510897929	510901293	cl_805	HORVU.MOREX.r3.5HG0503300.1
chr5H	510888826	510999024	784	510913001	510916237	cl_805	HORVU.MOREX.r3.5HG0503340.1
chr5H	510888826	510999024	784	510928057	510931293	cl_805	HORVU.MOREX.r3.5HG0503380.1
chr5H	510888826	510999024	784	510943108	510946344	cl_805	HORVU.MOREX.r3.5HG0503400.1
chr5H	510888826	510999024	784	510958164	510961400	cl_805	HORVU.MOREX.r3.5HG0503420.1
chr5H	510888826	510999024	784	510973215	510976451	cl_805	HORVU.MOREX.r3.5HG0503440.1
chr5H	510888826	510999024	784	510988267	510991503	cl_805	HORVU.MOREX.r3.5HG0503450.1
chr5H	515462178	515598823	788	515464439	515465506	cl_8708	HORVU.MOREX.r3.5HG0505400.1
chr5H	515462178	515598823	788	515485684	515486751	cl_8708	HORVU.MOREX.r3.5HG0505420.1
chr5H	515462178	515598823	788	515545789	515546856	cl_8708	HORVU.MOREX.r3.5HG0505450.1
chr5H	516548184	516689320	791	516558133	516561679	cl_5658	HORVU.MOREX.r3.5HG0505710.1
chr5H	516548184	516689320	791	516562157	516566312	cl_3034	HORVU.MOREX.r3.5HG0505720.1
chr5H	516548184	516689320	791	516566302	516571570	cl_1769	HORVU.MOREX.r3.5HG0505730.1
chr5H	516548184	516689320	791	516616840	516620343	cl_4098	HORVU.MOREX.r3.5HG0505740.1
chr5H	516548184	516689320	791	516669885	516672857	cl_16892	HORVU.MOREX.r3.5HG0505770.1
chr5H	517371508	517442826	792	517398873	517402045	cl_2075	HORVU.MOREX.r3.5HG0506210.1
chr5H	525421986	525506955	795	525430431	525432893	cl_11703	HORVU.MOREX.r3.5HG0509940.1
chr5H	525421986	525506955	795	525433620	525439329	cl_12896	HORVU.MOREX.r3.5HG0509950.1
chr5H	531285632	531323548	796	531287335	531288506	cl_10169	HORVU.MOREX.r3.5HG0512450.1
chr5H	531285632	531323548	796	531304341	531305512	cl_10169	HORVU.MOREX.r3.5HG0512460.1
chr5H	531285632	531323548	796	531321303	531322474	cl_10169	HORVU.MOREX.r3.5HG0512470.1
chr5H	531551707	531763836	797	531559791	531564547	cl_5451	HORVU.MOREX.r3.5HG0512520.1
chr5H	531551707	531763836	797	531586187	531590505	cl_8987	HORVU.MOREX.r3.5HG0512540.1
chr5H	531551707	531763836	797	531590829	531596595	cl_7824	HORVU.MOREX.r3.5HG0512550.1
chr5H	531551707	531763836	797	531648858	531651067	cl_8807	HORVU.MOREX.r3.5HG0512580.1
chr5H	534361792	534636005	798	534369661	534370230	cl_13844	HORVU.MOREX.r3.5HG0513320.1
chr5H	534361792	534636005	798	534388423	534389244	cl_15245	HORVU.MOREX.r3.5HG0513340.1
chr5H	534361792	534636005	798	534444809	534446439	cl_8725	HORVU.MOREX.r3.5HG0513350.1
chr5H	534361792	534636005	798	534455985	534460783	cl_1415	HORVU.MOREX.r3.5HG0513360.1
chr5H	534361792	534636005	798	534536091	534536648	cl_14344	HORVU.MOREX.r3.5HG0513370.1
chr5H	544232586	544409918	803	544284550	544288285	cl_15045	HORVU.MOREX.r3.5HG0517630.1
chr5H	544232586	544409918	803	544289100	544291384	cl_5577	HORVU.MOREX.r3.5HG0517640.1
chr5H	544232586	544409918	803	544346174	544346602	cl_15549	HORVU.MOREX.r3.5HG0517650.1
chr5H	544232586	544409918	803	544350921	544351554	cl_15085	HORVU.MOREX.r3.5HG0517660.1
chr5H	551163654	551309158	807	551211507	551217320	cl_2291	HORVU.MOREX.r3.5HG0520960.1
chr5H	551163654	551309158	807	551272299	551272562	cl_14299	HORVU.MOREX.r3.5HG0520980.1
chr5H	551163654	551309158	807	551276658	551280552	cl_2858	HORVU.MOREX.r3.5HG0520990.1
chr5H	572766873	573075289	818	572770809	572771363	cl_14369	HORVU.MOREX.r3.5HG0530600.1
chr5H	572766873	573075289	818	572783668	572784160	cl_15074	HORVU.MOREX.r3.5HG0530610.1
chr5H	572766873	573075289	818	572805934	572807543	cl_7539	HORVU.MOREX.r3.5HG0530630.1
chr5H	572766873	573075289	818	572827564	572828412	cl_11517	HORVU.MOREX.r3.5HG0530640.1
chr5H	572766873	573075289	818	572839115	572840053	cl_10689	HORVU.MOREX.r3.5HG0530650.1
chr5H	572766873	573075289	818	572961098	572961705	cl_13787	HORVU.MOREX.r3.5HG0530660.1
chr5H	572766873	573075289	818	572985320	572986569	cl_8492	HORVU.MOREX.r3.5HG0530670.1
chr5H	572766873	573075289	818	573043640	573045218	cl_8492	HORVU.MOREX.r3.5HG0530690.1
chr5H	578630887	578745931	821	578648851	578649336	cl_10709	HORVU.MOREX.r3.5HG0533850.1
chr5H	578630887	578745931	821	578663685	578664620	cl_10709	HORVU.MOREX.r3.5HG0533860.1
chr5H	578630887	578745931	821	578678515	578679450	cl_10709	HORVU.MOREX.r3.5HG0533870.1
chr5H	578630887	578745931	821	578716562	578717047	cl_10709	HORVU.MOREX.r3.5HG0533880.1
chr5H	578630887	578745931	821	578731408	578732343	cl_10709	HORVU.MOREX.r3.5HG0533890.1
chr5H	580075207	580185605	822	580100154	580104857	cl_551	HORVU.MOREX.r3.5HG0534530.1
chr5H	580075207	580185605	822	580106955	580111380	cl_395	HORVU.MOREX.r3.5HG0534540.1
chr5H	580075207	580185605	822	580146988	580152909	cl_2211	HORVU.MOREX.r3.5HG0534550.1
chr5H	582721652	582816942	826	582790733	582793201	cl_4275	HORVU.MOREX.r3.5HG0536050.1
chr5H	585515524	585655088	829	585515730	585524246	cl_5044	HORVU.MOREX.r3.5HG0537390.1
chr5H	585515524	585655088	829	585516431	585524261	cl_5044	HORVU.MOREX.r3.5HG0537390.2
chr5H	585515524	585655088	829	585525654	585528949	cl_4850	HORVU.MOREX.r3.5HG0537400.1
chr5H	585515524	585655088	829	585525654	585528949	cl_4850	HORVU.MOREX.r3.5HG0537400.2
chr5H	585515524	585655088	829	585531540	585532056	cl_13877	HORVU.MOREX.r3.5HG0537420.1
chr5H	585515524	585655088	829	585587340	585594773	cl_5044	HORVU.MOREX.r3.5HG0537440.1
chr5H	585515524	585655088	829	585596840	585599689	cl_4850	HORVU.MOREX.r3.5HG0537450.1
chr5H	585515524	585655088	829	585602565	585603081	cl_13877	HORVU.MOREX.r3.5HG0537470.1
chr5H	586073046	586415940	830	586108379	586112599	cl_254	HORVU.MOREX.r3.5HG0537680.1
chr5H	586073046	586415940	830	586245484	586247436	cl_7243	HORVU.MOREX.r3.5HG0537690.1
chr5H	586073046	586415940	830	586348444	586348641	cl_16570	HORVU.MOREX.r3.5HG0537700.1
chr6H	753224	970917	831	659098	774822	cl_15653	HORVU.MOREX.r3.6HG0538350.4
chr6H	753224	970917	831	659098	774822	cl_15653	HORVU.MOREX.r3.6HG0538350.5
chr6H	753224	970917	831	773893	774823	cl_15653	HORVU.MOREX.r3.6HG0538350.7
chr6H	753224	970917	831	804415	805018	cl_15653	HORVU.MOREX.r3.6HG0538360.1
chr6H	753224	970917	831	871240	985038	cl_15653	HORVU.MOREX.r3.6HG0538370.1
chr6H	1232314	1366142	832	1252104	1252706	cl_15653	HORVU.MOREX.r3.6HG0538450.1
chr6H	1232314	1366142	832	1281720	1348369	cl_15653	HORVU.MOREX.r3.6HG0538460.1
chr6H	1596569	1678420	833	1650729	1651606	cl_15653	HORVU.MOREX.r3.6HG0538520.1
chr6H	1811896	1871845	835	1850791	1853761	cl_884	HORVU.MOREX.r3.6HG0538580.1
chr6H	1953519	2085724	836	1967949	1974176	cl_3714	HORVU.MOREX.r3.6HG0538650.1
chr6H	1953519	2085724	836	1967949	1974182	cl_3714	HORVU.MOREX.r3.6HG0538650.2
chr6H	1953519	2085724	836	1967949	1974184	cl_3714	HORVU.MOREX.r3.6HG0538650.3
chr6H	1953519	2085724	836	1967949	1974186	cl_3714	HORVU.MOREX.r3.6HG0538650.4
chr6H	1953519	2085724	836	2008429	2016346	cl_786	HORVU.MOREX.r3.6HG0538660.1
chr6H	1953519	2085724	836	2045171	2050826	cl_3714	HORVU.MOREX.r3.6HG0538670.1
chr6H	1953519	2085724	836	2085069	2099130	cl_786	HORVU.MOREX.r3.6HG0538720.1
chr6H	9589770	9713739	846	9601124	9602689	cl_12232	HORVU.MOREX.r3.6HG0542090.1
chr6H	9589770	9713739	846	9622946	9623734	cl_8572	HORVU.MOREX.r3.6HG0542100.1
chr6H	9589770	9713739	846	9683279	9684123	cl_14935	HORVU.MOREX.r3.6HG0542110.1
chr6H	9589770	9713739	846	9686419	9689096	cl_2311	HORVU.MOREX.r3.6HG0542120.1
chr6H	10356595	10409891	847	10381002	10384311	cl_1245	HORVU.MOREX.r3.6HG0542390.1
chr6H	10356595	10409891	847	10385727	10386677	cl_1245	HORVU.MOREX.r3.6HG0542400.1
chr6H	10423317	10623829	848	10414898	10435575	cl_1245	HORVU.MOREX.r3.6HG0542410.1
chr6H	10423317	10623829	848	10475214	10476236	cl_1245	HORVU.MOREX.r3.6HG0542430.1
chr6H	10423317	10623829	848	10583830	10586106	cl_1245	HORVU.MOREX.r3.6HG0542460.1
chr6H	10658991	10775127	849	10688570	10693167	cl_1245	HORVU.MOREX.r3.6HG0542490.1
chr6H	11243073	11282584	852	11267348	11285467	cl_16178	HORVU.MOREX.r3.6HG0542750.1
chr6H	11907375	12118023	854	11907561	11909748	cl_10994	HORVU.MOREX.r3.6HG0542900.1
chr6H	11907375	12118023	854	11999521	12000309	cl_10994	HORVU.MOREX.r3.6HG0542910.1
chr6H	13067401	13352862	855	13085498	13087024	cl_5239	HORVU.MOREX.r3.6HG0543510.1
chr6H	13067401	13352862	855	13109133	13116437	cl_2167	HORVU.MOREX.r3.6HG0543520.1
chr6H	13067401	13352862	855	13190918	13191939	cl_9474	HORVU.MOREX.r3.6HG0543540.1
chr6H	13067401	13352862	855	13198787	13199770	cl_9474	HORVU.MOREX.r3.6HG0543550.1
chr6H	13067401	13352862	855	13206395	13207918	cl_5239	HORVU.MOREX.r3.6HG0543560.1
chr6H	13067401	13352862	855	13217213	13218742	cl_5239	HORVU.MOREX.r3.6HG0543570.1
chr6H	13067401	13352862	855	13271145	13272671	cl_5239	HORVU.MOREX.r3.6HG0543580.1
chr6H	13067401	13352862	855	13281224	13282750	cl_5239	HORVU.MOREX.r3.6HG0543590.1
chr6H	13067401	13352862	855	13316890	13317829	cl_12220	HORVU.MOREX.r3.6HG0543600.1
chr6H	13067401	13352862	855	13336623	13337861	cl_7478	HORVU.MOREX.r3.6HG0543610.1
chr6H	14741747	14799252	856	14771277	14771771	cl_15074	HORVU.MOREX.r3.6HG0544530.1
chr6H	14833581	15069982	857	14942788	14943313	cl_13311	HORVU.MOREX.r3.6HG0544730.1
chr6H	14833581	15069982	857	15060898	15061423	cl_13311	HORVU.MOREX.r3.6HG0544880.1
chr6H	15535445	15653673	858	15541932	15543032	cl_8841	HORVU.MOREX.r3.6HG0545210.1
chr6H	15535445	15653673	858	15544973	15545377	cl_13707	HORVU.MOREX.r3.6HG0545220.1
chr6H	15535445	15653673	858	15595187	15595912	cl_6294	HORVU.MOREX.r3.6HG0545240.1
chr6H	15535445	15653673	858	15628567	15631420	cl_6078	HORVU.MOREX.r3.6HG0545260.1
chr6H	15535445	15653673	858	15640493	15641593	cl_8841	HORVU.MOREX.r3.6HG0545280.1
chr6H	15535445	15653673	858	15643534	15643938	cl_13707	HORVU.MOREX.r3.6HG0545290.1
chr6H	16151280	16277933	859	16164150	16165593	cl_7878	HORVU.MOREX.r3.6HG0545510.1
chr6H	16151280	16277933	859	16189057	16190510	cl_7878	HORVU.MOREX.r3.6HG0545520.1
chr6H	16151280	16277933	859	16214320	16215957	cl_7878	HORVU.MOREX.r3.6HG0545530.1
chr6H	16151280	16277933	859	16239531	16240958	cl_7878	HORVU.MOREX.r3.6HG0545540.1
chr6H	16151280	16277933	859	16264808	16266245	cl_7878	HORVU.MOREX.r3.6HG0545550.1
chr6H	16577717	16657191	860	16581913	16584828	cl_1105	HORVU.MOREX.r3.6HG0545870.1
chr6H	16577717	16657191	860	16594223	16597108	cl_1105	HORVU.MOREX.r3.6HG0545880.1
chr6H	16577717	16657191	860	16601868	16604783	cl_1105	HORVU.MOREX.r3.6HG0545890.1
chr6H	16577717	16657191	860	16614153	16617038	cl_1105	HORVU.MOREX.r3.6HG0545900.1
chr6H	16577717	16657191	860	16621798	16624713	cl_1105	HORVU.MOREX.r3.6HG0545910.1
chr6H	16577717	16657191	860	16634085	16636970	cl_1105	HORVU.MOREX.r3.6HG0545920.1
chr6H	16577717	16657191	860	16641739	16644654	cl_1105	HORVU.MOREX.r3.6HG0545930.1
chr6H	16577717	16657191	860	16654053	16656938	cl_1105	HORVU.MOREX.r3.6HG0545940.1
chr6H	18442352	18484341	861	18463782	18466225	cl_252	HORVU.MOREX.r3.6HG0547040.1
chr6H	18442352	18484341	861	18480561	18484087	cl_252	HORVU.MOREX.r3.6HG0547050.1
chr6H	18559207	18669373	862	18558015	18564374	cl_252	HORVU.MOREX.r3.6HG0547100.1
chr6H	18559207	18669373	862	18584562	18591163	cl_2831	HORVU.MOREX.r3.6HG0547110.1
chr6H	18559207	18669373	862	18597891	18600032	cl_252	HORVU.MOREX.r3.6HG0547120.1
chr6H	18882843	18956069	863	18911306	18917531	cl_2831	HORVU.MOREX.r3.6HG0547220.1
chr6H	20840969	20881640	865	20852584	20853792	cl_7978	HORVU.MOREX.r3.6HG0548190.1
chr6H	20840969	20881640	865	20870397	20871605	cl_7978	HORVU.MOREX.r3.6HG0548200.1
chr6H	23191747	23279546	867	23226653	23227960	cl_9048	HORVU.MOREX.r3.6HG0548950.1
chr6H	23191747	23279546	867	23232349	23232756	cl_15312	HORVU.MOREX.r3.6HG0548960.1
chr6H	23191747	23279546	867	23275594	23276697	cl_9048	HORVU.MOREX.r3.6HG0548980.1
chr6H	27747802	28028392	871	27822983	27827311	cl_4592	HORVU.MOREX.r3.6HG0550520.1
chr6H	27747802	28028392	871	27831214	27832103	cl_10815	HORVU.MOREX.r3.6HG0550530.1
chr6H	27747802	28028392	871	27832557	27833243	cl_3896	HORVU.MOREX.r3.6HG0550550.1
chr6H	27747802	28028392	871	27911544	27915818	cl_2335	HORVU.MOREX.r3.6HG0550560.1
chr6H	27747802	28028392	871	27921798	27924913	cl_8291	HORVU.MOREX.r3.6HG0550570.1
chr6H	28108710	28414127	872	28134537	28135031	cl_15074	HORVU.MOREX.r3.6HG0550630.1
chr6H	28108710	28414127	872	28194856	28200747	cl_3488	HORVU.MOREX.r3.6HG0550650.1
chr6H	28108710	28414127	872	28288794	28289651	cl_14146	HORVU.MOREX.r3.6HG0550670.1
chr6H	28108710	28414127	872	28299110	28299421	cl_16137	HORVU.MOREX.r3.6HG0550690.1
chr6H	28108710	28414127	872	28314129	28318083	cl_8005	HORVU.MOREX.r3.6HG0550700.1
chr6H	30484364	30668243	875	30521623	30521979	cl_13960	HORVU.MOREX.r3.6HG0551480.1
chr6H	30484364	30668243	875	30523544	30524731	cl_3615	HORVU.MOREX.r3.6HG0551500.1
chr6H	30484364	30668243	875	30538158	30539371	cl_10917	HORVU.MOREX.r3.6HG0551510.1
chr6H	30484364	30668243	875	30579057	30581120	cl_1898	HORVU.MOREX.r3.6HG0551520.1
chr6H	30484364	30668243	875	30584130	30589047	cl_593	HORVU.MOREX.r3.6HG0551530.1
chr6H	30484364	30668243	875	30618667	30619854	cl_3615	HORVU.MOREX.r3.6HG0551560.1
chr6H	30484364	30668243	875	30622296	30622652	cl_13960	HORVU.MOREX.r3.6HG0551570.1
chr6H	30484364	30668243	875	30650082	30654810	cl_8423	HORVU.MOREX.r3.6HG0551600.1
chr6H	31431620	31524236	877	31513787	31517656	cl_9495	HORVU.MOREX.r3.6HG0551940.1
chr6H	32382250	32574828	878	32381133	32382378	cl_7048	HORVU.MOREX.r3.6HG0552160.1
chr6H	32382250	32574828	878	32397545	32398958	cl_12232	HORVU.MOREX.r3.6HG0552170.1
chr6H	32382250	32574828	878	32487408	32491540	cl_1374	HORVU.MOREX.r3.6HG0552180.1
chr6H	32382250	32574828	878	32492374	32498673	cl_7203	HORVU.MOREX.r3.6HG0552190.1
chr6H	32382250	32574828	878	32500361	32502458	cl_14114	HORVU.MOREX.r3.6HG0552200.1
chr6H	32382250	32574828	878	32544008	32545106	cl_9297	HORVU.MOREX.r3.6HG0552210.1
chr6H	32382250	32574828	878	32561568	32562440	cl_7048	HORVU.MOREX.r3.6HG0552220.1
chr6H	53809459	53877163	887	53800230	53839362	cl_2211	HORVU.MOREX.r3.6HG0557480.1
chr6H	53809459	53877163	887	53839749	53875085	cl_2211	HORVU.MOREX.r3.6HG0557490.1
chr6H	54211021	54510632	888	54256458	54264365	cl_1999	HORVU.MOREX.r3.6HG0557610.1
chr6H	54211021	54510632	888	54267813	54270372	cl_4044	HORVU.MOREX.r3.6HG0557620.1
chr6H	54211021	54510632	888	54278194	54280843	cl_6563	HORVU.MOREX.r3.6HG0557640.1
chr6H	54211021	54510632	888	54278194	54280843	cl_6563	HORVU.MOREX.r3.6HG0557640.2
chr6H	54211021	54510632	888	54377181	54377897	cl_146	HORVU.MOREX.r3.6HG0557690.1
chr6H	54211021	54510632	888	54414465	54416972	cl_2075	HORVU.MOREX.r3.6HG0557700.1
chr6H	54211021	54510632	888	54462122	54463252	cl_8785	HORVU.MOREX.r3.6HG0557740.1
chr6H	54793929	55049044	889	54823745	54825448	cl_12232	HORVU.MOREX.r3.6HG0557780.1
chr6H	54793929	55049044	889	54975814	54976224	cl_13707	HORVU.MOREX.r3.6HG0557830.1
chr6H	63156896	63445000	892	63334254	63337738	cl_7138	HORVU.MOREX.r3.6HG0559140.1
chr6H	63156896	63445000	892	63341753	63343277	cl_9618	HORVU.MOREX.r3.6HG0559160.1
chr6H	66210472	66411876	894	66294382	66295269	cl_10821	HORVU.MOREX.r3.6HG0559710.1
chr6H	66210472	66411876	894	66406487	66407260	cl_11688	HORVU.MOREX.r3.6HG0559730.1
chr6H	81926059	82435357	896	81975994	81977953	cl_16606	HORVU.MOREX.r3.6HG0562080.1
chr6H	81926059	82435357	896	82010252	82010548	cl_16606	HORVU.MOREX.r3.6HG0562150.1
chr6H	81926059	82435357	896	82146470	82146766	cl_16606	HORVU.MOREX.r3.6HG0562460.1
chr6H	81926059	82435357	896	82156303	82156599	cl_16606	HORVU.MOREX.r3.6HG0562490.1
chr6H	81926059	82435357	896	82254641	82254937	cl_16606	HORVU.MOREX.r3.6HG0562710.1
chr6H	81926059	82435357	896	82284146	82284442	cl_16606	HORVU.MOREX.r3.6HG0562790.1
chr6H	81926059	82435357	896	82367130	82367426	cl_16606	HORVU.MOREX.r3.6HG0562930.1
chr6H	138565325	138695108	908	138627570	138630233	cl_1477	HORVU.MOREX.r3.6HG0572110.1
chr6H	138565325	138695108	908	138630542	138631132	cl_13969	HORVU.MOREX.r3.6HG0572120.1
chr6H	232589789	232672116	919	232595233	232627113	cl_6481	HORVU.MOREX.r3.6HG0582550.1
chr6H	232589789	232672116	919	232638693	232671220	cl_6481	HORVU.MOREX.r3.6HG0582560.1
chr6H	325888715	325913191	932	325897674	325898378	cl_11688	HORVU.MOREX.r3.6HG0590730.1
chr6H	345449355	345505304	939	345484211	345516672	cl_6293	HORVU.MOREX.r3.6HG0592820.1
chr6H	378162707	378175662	941	378091132	378349938	cl_2646	HORVU.MOREX.r3.6HG0596580.1
chr6H	415209876	415325771	946	415274816	415276149	cl_11456	HORVU.MOREX.r3.6HG0601200.1
chr6H	415209876	415325771	946	415279675	415280437	cl_4033	HORVU.MOREX.r3.6HG0601220.1
chr6H	415209876	415325771	946	415313700	415315019	cl_9704	HORVU.MOREX.r3.6HG0601260.1
chr6H	415209876	415325771	946	415317519	415318176	cl_12658	HORVU.MOREX.r3.6HG0601270.1
chr6H	446093176	446136832	951	446113448	446116509	cl_11113	HORVU.MOREX.r3.6HG0604510.1
chr6H	457229237	457379313	953	457360284	457363470	cl_11611	HORVU.MOREX.r3.6HG0606370.1
chr6H	489326658	489375918	957	489334567	489355393	cl_4610	HORVU.MOREX.r3.6HG0611990.1
chr6H	489326658	489375918	957	489371683	489373584	cl_4610	HORVU.MOREX.r3.6HG0612050.1
chr6H	501546614	501729600	959	501566489	501571561	cl_7955	HORVU.MOREX.r3.6HG0614480.1
chr6H	501546614	501729600	959	501571696	501574423	cl_3759	HORVU.MOREX.r3.6HG0614490.1
chr6H	501546614	501729600	959	501576045	501579086	cl_10083	HORVU.MOREX.r3.6HG0614500.1
chr6H	501546614	501729600	959	501585102	501586845	cl_13275	HORVU.MOREX.r3.6HG0614510.1
chr6H	516608777	516806971	962	516683252	516684722	cl_7055	HORVU.MOREX.r3.6HG0617480.1
chr6H	516608777	516806971	962	516806175	516807130	cl_7055	HORVU.MOREX.r3.6HG0617490.1
chr6H	522500478	522566764	963	522504079	522504435	cl_16090	HORVU.MOREX.r3.6HG0619050.1
chr6H	522500478	522566764	963	522519387	522519743	cl_16090	HORVU.MOREX.r3.6HG0619060.1
chr6H	522500478	522566764	963	522534695	522535051	cl_16090	HORVU.MOREX.r3.6HG0619070.1
chr6H	522500478	522566764	963	522549997	522550353	cl_16090	HORVU.MOREX.r3.6HG0619080.1
chr6H	522500478	522566764	963	522565303	522565659	cl_16090	HORVU.MOREX.r3.6HG0619090.1
chr6H	524648772	524979256	964	524893159	524896357	cl_3909	HORVU.MOREX.r3.6HG0619730.1
chr6H	524648772	524979256	964	524927195	524928351	cl_16017	HORVU.MOREX.r3.6HG0619740.1
chr6H	526549885	526780616	965	526602688	526603041	cl_1709	HORVU.MOREX.r3.6HG0620080.1
chr6H	526549885	526780616	965	526609451	526611446	cl_7713	HORVU.MOREX.r3.6HG0620090.1
chr6H	528042414	528073688	966	528051213	528055810	cl_4581	HORVU.MOREX.r3.6HG0620520.1
chr6H	528455214	528804947	967	528496600	528501432	cl_3188	HORVU.MOREX.r3.6HG0620760.1
chr6H	528455214	528804947	967	528501970	528507357	cl_2250	HORVU.MOREX.r3.6HG0620770.1
chr6H	528455214	528804947	967	528603193	528603933	cl_12529	HORVU.MOREX.r3.6HG0620800.1
chr6H	528455214	528804947	967	528653868	528657226	cl_4954	HORVU.MOREX.r3.6HG0620820.1
chr6H	528455214	528804947	967	528662016	528662678	cl_13308	HORVU.MOREX.r3.6HG0620830.1
chr6H	528455214	528804947	967	528665988	528666533	cl_14472	HORVU.MOREX.r3.6HG0620840.1
chr6H	528455214	528804947	967	528782107	528782397	cl_4047	HORVU.MOREX.r3.6HG0620880.1
chr6H	529069226	529274591	968	529208208	529211083	cl_5288	HORVU.MOREX.r3.6HG0621060.1
chr6H	533182447	533333332	971	533250486	533257296	cl_947	HORVU.MOREX.r3.6HG0622430.1
chr6H	533182447	533333332	971	533293512	533297547	cl_6104	HORVU.MOREX.r3.6HG0622440.1
chr6H	536569883	536794281	972	536589894	536604499	cl_2148	HORVU.MOREX.r3.6HG0623490.1
chr6H	536569883	536794281	972	536690558	536691278	cl_14706	HORVU.MOREX.r3.6HG0623520.1
chr6H	536569883	536794281	972	536775802	536776402	cl_15612	HORVU.MOREX.r3.6HG0623530.1
chr6H	536569883	536794281	972	536786361	536786854	cl_15074	HORVU.MOREX.r3.6HG0623540.1
chr6H	549002022	549111665	977	549014051	549014782	cl_11246	HORVU.MOREX.r3.6HG0628110.1
chr6H	549002022	549111665	977	549052994	549054607	cl_9319	HORVU.MOREX.r3.6HG0628120.1
chr6H	555207273	555308254	981	555233353	555235026	cl_5848	HORVU.MOREX.r3.6HG0630480.1
chr6H	555207273	555308254	981	555236136	555238975	cl_8434	HORVU.MOREX.r3.6HG0630490.1
chr6H	555207273	555308254	981	555257578	555260069	cl_10747	HORVU.MOREX.r3.6HG0630500.1
chr6H	555207273	555308254	981	555260251	555264365	cl_16068	HORVU.MOREX.r3.6HG0630510.1
chr6H	555207273	555308254	981	555267612	555268490	cl_10145	HORVU.MOREX.r3.6HG0630520.1
chr6H	555207273	555308254	981	555290149	555290822	cl_3694	HORVU.MOREX.r3.6HG0630540.1
chr6H	558379920	558492058	983	558386631	558388044	cl_12232	HORVU.MOREX.r3.6HG0632460.1
chr6H	558379920	558492058	983	558429630	558434732	cl_1104	HORVU.MOREX.r3.6HG0632470.1
chr6H	558379920	558492058	983	558440474	558442775	cl_446	HORVU.MOREX.r3.6HG0632480.1
chr6H	558879830	559085383	984	558893368	558894867	cl_5564	HORVU.MOREX.r3.6HG0632730.1
chr6H	558879830	559085383	984	558903518	558904705	cl_3615	HORVU.MOREX.r3.6HG0632740.1
chr6H	558879830	559085383	984	558914441	558923543	cl_2272	HORVU.MOREX.r3.6HG0632750.1
chr6H	558879830	559085383	984	558933168	558934653	cl_6687	HORVU.MOREX.r3.6HG0632780.1
chr6H	558879830	559085383	984	558937892	558938290	cl_15776	HORVU.MOREX.r3.6HG0632790.1
chr6H	558879830	559085383	984	558938700	558941611	cl_7453	HORVU.MOREX.r3.6HG0632800.1
chr6H	558879830	559085383	984	558941927	558942382	cl_15324	HORVU.MOREX.r3.6HG0632810.1
chr6H	558879830	559085383	984	558945928	558950992	cl_8394	HORVU.MOREX.r3.6HG0632820.1
chr6H	558879830	559085383	984	558961836	558962798	cl_10471	HORVU.MOREX.r3.6HG0632830.1
chr6H	558879830	559085383	984	558962939	558966027	cl_254	HORVU.MOREX.r3.6HG0632840.1
chr6H	558879830	559085383	984	559049500	559050708	cl_11017	HORVU.MOREX.r3.6HG0632850.1
chr6H	558879830	559085383	984	559062677	559066415	cl_6830	HORVU.MOREX.r3.6HG0632860.1
chr7H	4236363	4402668	986	4259188	4262662	cl_10170	HORVU.MOREX.r3.7HG0636370.1
chr7H	4236363	4402668	986	4265557	4265763	cl_17125	HORVU.MOREX.r3.7HG0636380.1
chr7H	4236363	4402668	986	4280878	4282297	cl_7205	HORVU.MOREX.r3.7HG0636400.1
chr7H	4236363	4402668	986	4323505	4326754	cl_12893	HORVU.MOREX.r3.7HG0636420.1
chr7H	4236363	4402668	986	4334869	4338326	cl_650	HORVU.MOREX.r3.7HG0636440.1
chr7H	4236363	4402668	986	4343350	4345097	cl_6843	HORVU.MOREX.r3.7HG0636450.1
chr7H	4236363	4402668	986	4373694	4374935	cl_7712	HORVU.MOREX.r3.7HG0636480.1
chr7H	5691174	5851266	987	5716947	5717582	cl_13562	HORVU.MOREX.r3.7HG0637560.1
chr7H	5691174	5851266	987	5740740	5741375	cl_13562	HORVU.MOREX.r3.7HG0637570.1
chr7H	5691174	5851266	987	5772717	5773322	cl_13870	HORVU.MOREX.r3.7HG0637580.1
chr7H	5691174	5851266	987	5796225	5796830	cl_13870	HORVU.MOREX.r3.7HG0637590.1
chr7H	5691174	5851266	987	5806889	5808301	cl_12232	HORVU.MOREX.r3.7HG0637600.1
chr7H	5691174	5851266	987	5830920	5831719	cl_13678	HORVU.MOREX.r3.7HG0637610.1
chr7H	5691174	5851266	987	5832574	5833224	cl_13429	HORVU.MOREX.r3.7HG0637620.1
chr7H	5964684	6148671	988	6045036	6045650	cl_13794	HORVU.MOREX.r3.7HG0637680.1
chr7H	5964684	6148671	988	6078182	6078796	cl_13794	HORVU.MOREX.r3.7HG0637690.1
chr7H	5964684	6148671	988	6111328	6111942	cl_13794	HORVU.MOREX.r3.7HG0637700.1
chr7H	5964684	6148671	988	6144468	6145082	cl_13794	HORVU.MOREX.r3.7HG0637710.1
chr7H	9395869	9440152	992	9397192	9400495	cl_885	HORVU.MOREX.r3.7HG0639440.1
chr7H	9395869	9440152	992	9408148	9411219	cl_885	HORVU.MOREX.r3.7HG0639470.1
chr7H	9395869	9440152	992	9419060	9422131	cl_885	HORVU.MOREX.r3.7HG0639500.1
chr7H	9395869	9440152	992	9429971	9433042	cl_885	HORVU.MOREX.r3.7HG0639530.1
chr7H	13851433	13911205	997	13854560	13857884	cl_5651	HORVU.MOREX.r3.7HG0641780.1
chr7H	13851433	13911205	997	13855909	13857875	cl_5651	HORVU.MOREX.r3.7HG0641780.2
chr7H	13851433	13911205	997	13866155	13867127	cl_11838	HORVU.MOREX.r3.7HG0641790.1
chr7H	13851433	13911205	997	13869742	13870593	cl_12450	HORVU.MOREX.r3.7HG0641800.1
chr7H	13851433	13911205	997	13877569	13883258	cl_2007	HORVU.MOREX.r3.7HG0641810.1
chr7H	13851433	13911205	997	13902054	13902653	cl_12450	HORVU.MOREX.r3.7HG0641820.1
chr7H	13851433	13911205	997	13905268	13906083	cl_11838	HORVU.MOREX.r3.7HG0641830.1
chr7H	16980929	17059335	1002	16981802	16983732	cl_8462	HORVU.MOREX.r3.7HG0643550.1
chr7H	16980929	17059335	1002	17000660	17002590	cl_8462	HORVU.MOREX.r3.7HG0643560.1
chr7H	16980929	17059335	1002	17020522	17022260	cl_9682	HORVU.MOREX.r3.7HG0643570.1
chr7H	16980929	17059335	1002	17030454	17032384	cl_8462	HORVU.MOREX.r3.7HG0643580.1
chr7H	16980929	17059335	1002	17050149	17052273	cl_8462	HORVU.MOREX.r3.7HG0643600.1
chr7H	18442407	18639747	1005	18532706	18536195	cl_6835	HORVU.MOREX.r3.7HG0644400.1
chr7H	19132622	19183340	1006	19171172	19171576	cl_14323	HORVU.MOREX.r3.7HG0644680.1
chr7H	19260601	19323832	1007	19264578	19280783	cl_277	HORVU.MOREX.r3.7HG0644780.1
chr7H	19260601	19323832	1007	19297503	19313708	cl_277	HORVU.MOREX.r3.7HG0644810.1
chr7H	19630147	19883810	1008	19661164	19672855	cl_14858	HORVU.MOREX.r3.7HG0644910.1
chr7H	19630147	19883810	1008	19694764	19695338	cl_14858	HORVU.MOREX.r3.7HG0644920.1
chr7H	19630147	19883810	1008	19699349	19699788	cl_14858	HORVU.MOREX.r3.7HG0644930.1
chr7H	19630147	19883810	1008	19704810	19705383	cl_14858	HORVU.MOREX.r3.7HG0644940.1
chr7H	19630147	19883810	1008	19726982	19727556	cl_14858	HORVU.MOREX.r3.7HG0644950.1
chr7H	19630147	19883810	1008	19752668	19753242	cl_14858	HORVU.MOREX.r3.7HG0644960.1
chr7H	19630147	19883810	1008	19785690	19786263	cl_14858	HORVU.MOREX.r3.7HG0644970.1
chr7H	19630147	19883810	1008	19796793	19797367	cl_14858	HORVU.MOREX.r3.7HG0644980.1
chr7H	19630147	19883810	1008	19829737	19830310	cl_14858	HORVU.MOREX.r3.7HG0644990.1
chr7H	29094341	29294679	1016	29111734	29113206	cl_6095	HORVU.MOREX.r3.7HG0649750.1
chr7H	29094341	29294679	1016	29165940	29167352	cl_6095	HORVU.MOREX.r3.7HG0649790.1
chr7H	29094341	29294679	1016	29220050	29221496	cl_6095	HORVU.MOREX.r3.7HG0649830.1
chr7H	29094341	29294679	1016	29274171	29275583	cl_6095	HORVU.MOREX.r3.7HG0649870.1
chr7H	30755384	30803792	1018	30766099	30767987	cl_5987	HORVU.MOREX.r3.7HG0650490.1
chr7H	30755384	30803792	1018	30790452	30792026	cl_5987	HORVU.MOREX.r3.7HG0650500.1
chr7H	31578815	31690453	1020	31607059	31612319	cl_4422	HORVU.MOREX.r3.7HG0650940.1
chr7H	31578815	31690453	1020	31617596	31620221	cl_8793	HORVU.MOREX.r3.7HG0650950.1
chr7H	31578815	31690453	1020	31630692	31633545	cl_8793	HORVU.MOREX.r3.7HG0650960.1
chr7H	31578815	31690453	1020	31639289	31639928	cl_13311	HORVU.MOREX.r3.7HG0650970.1
chr7H	31578815	31690453	1020	31642932	31643553	cl_13311	HORVU.MOREX.r3.7HG0650980.1
chr7H	31578815	31690453	1020	31645471	31646940	cl_4317	HORVU.MOREX.r3.7HG0650990.1
chr7H	31578815	31690453	1020	31648697	31650596	cl_4317	HORVU.MOREX.r3.7HG0651000.1
chr7H	31578815	31690453	1020	31653243	31654523	cl_10016	HORVU.MOREX.r3.7HG0651010.1
chr7H	31578815	31690453	1020	31663600	31664363	cl_13217	HORVU.MOREX.r3.7HG0651020.1
chr7H	31578815	31690453	1020	31664742	31667238	cl_11032	HORVU.MOREX.r3.7HG0651030.1
chr7H	34059949	34105737	1022	34090896	34092593	cl_5857	HORVU.MOREX.r3.7HG0651990.1
chr7H	34059949	34105737	1022	34097763	34098539	cl_5857	HORVU.MOREX.r3.7HG0652000.1
chr7H	34059949	34105737	1022	34103876	34104652	cl_5857	HORVU.MOREX.r3.7HG0652010.1
chr7H	34284567	34491663	1024	34300300	34301150	cl_15558	HORVU.MOREX.r3.7HG0652070.1
chr7H	34284567	34491663	1024	34304004	34306085	cl_2834	HORVU.MOREX.r3.7HG0652090.1
chr7H	34284567	34491663	1024	34311076	34315733	cl_10257	HORVU.MOREX.r3.7HG0652110.1
chr7H	34284567	34491663	1024	34318088	34319656	cl_13998	HORVU.MOREX.r3.7HG0652120.1
chr7H	34284567	34491663	1024	34336898	34342448	cl_9167	HORVU.MOREX.r3.7HG0652150.1
chr7H	34284567	34491663	1024	34398005	34406116	cl_3337	HORVU.MOREX.r3.7HG0652170.1
chr7H	39581679	39748614	1026	39582427	39585556	cl_1274	HORVU.MOREX.r3.7HG0652840.1
chr7H	39581679	39748614	1026	39598025	39601159	cl_1274	HORVU.MOREX.r3.7HG0652850.1
chr7H	39581679	39748614	1026	39634147	39638517	cl_1274	HORVU.MOREX.r3.7HG0652860.1
chr7H	39581679	39748614	1026	39650540	39653674	cl_1274	HORVU.MOREX.r3.7HG0652870.1
chr7H	39581679	39748614	1026	39665808	39668942	cl_1274	HORVU.MOREX.r3.7HG0652880.1
chr7H	39581679	39748614	1026	39702728	39705263	cl_1274	HORVU.MOREX.r3.7HG0652890.1
chr7H	39581679	39748614	1026	39705312	39705857	cl_1274	HORVU.MOREX.r3.7HG0652900.1
chr7H	39581679	39748614	1026	39718327	39721461	cl_1274	HORVU.MOREX.r3.7HG0652910.1
chr7H	39876280	39898648	1027	39877488	39879085	cl_8550	HORVU.MOREX.r3.7HG0653020.1
chr7H	39876280	39898648	1027	39888127	39888453	cl_12233	HORVU.MOREX.r3.7HG0653040.1
chr7H	39876280	39898648	1027	39890617	39892214	cl_8550	HORVU.MOREX.r3.7HG0653050.1
chr7H	40629345	40948808	1028	40683564	40685505	cl_8697	HORVU.MOREX.r3.7HG0653380.1
chr7H	40629345	40948808	1028	40693591	40694869	cl_8332	HORVU.MOREX.r3.7HG0653390.1
chr7H	40629345	40948808	1028	40706203	40708035	cl_8332	HORVU.MOREX.r3.7HG0653450.1
chr7H	40629345	40948808	1028	40716774	40717079	cl_16338	HORVU.MOREX.r3.7HG0653470.1
chr7H	40629345	40948808	1028	40721349	40722847	cl_10700	HORVU.MOREX.r3.7HG0653480.1
chr7H	44133296	44507765	1030	44148150	44150730	cl_10230	HORVU.MOREX.r3.7HG0654740.1
chr7H	44133296	44507765	1030	44301854	44303297	cl_11763	HORVU.MOREX.r3.7HG0654760.1
chr7H	44133296	44507765	1030	44466839	44469948	cl_10230	HORVU.MOREX.r3.7HG0654770.1
chr7H	44133296	44507765	1030	44486002	44486828	cl_14180	HORVU.MOREX.r3.7HG0654800.1
chr7H	51958848	52146662	1032	52140039	52140533	cl_15074	HORVU.MOREX.r3.7HG0657090.1
chr7H	55952240	56157680	1033	56044578	56046272	cl_4939	HORVU.MOREX.r3.7HG0658450.1
chr7H	55952240	56157680	1033	56131006	56132988	cl_4939	HORVU.MOREX.r3.7HG0658460.1
chr7H	59709342	59795392	1036	59731529	59733813	cl_9319	HORVU.MOREX.r3.7HG0659160.1
chr7H	59709342	59795392	1036	59780952	59785026	cl_3241	HORVU.MOREX.r3.7HG0659200.1
chr7H	69413181	69507589	1038	69413729	69414022	cl_15077	HORVU.MOREX.r3.7HG0662280.1
chr7H	69413181	69507589	1038	69422424	69422717	cl_15077	HORVU.MOREX.r3.7HG0662290.1
chr7H	69413181	69507589	1038	69444791	69445454	cl_12170	HORVU.MOREX.r3.7HG0662310.1
chr7H	69413181	69507589	1038	69490390	69490683	cl_15077	HORVU.MOREX.r3.7HG0662330.1
chr7H	69413181	69507589	1038	69499086	69499379	cl_15077	HORVU.MOREX.r3.7HG0662340.1
chr7H	69907908	70088769	1039	69911444	69918956	cl_9135	HORVU.MOREX.r3.7HG0662440.1
chr7H	69907908	70088769	1039	69919147	69923206	cl_12605	HORVU.MOREX.r3.7HG0662450.1
chr7H	69907908	70088769	1039	69919149	69923203	cl_12605	HORVU.MOREX.r3.7HG0662450.2
chr7H	69907908	70088769	1039	70003766	70004359	cl_13969	HORVU.MOREX.r3.7HG0662480.1
chr7H	69907908	70088769	1039	70012925	70019984	cl_9135	HORVU.MOREX.r3.7HG0662490.1
chr7H	69907908	70088769	1039	70021478	70023888	cl_12605	HORVU.MOREX.r3.7HG0662500.1
chr7H	76535989	76788585	1042	76559176	76559736	cl_14300	HORVU.MOREX.r3.7HG0663610.1
chr7H	76535989	76788585	1042	76709614	76709979	cl_10950	HORVU.MOREX.r3.7HG0663620.1
chr7H	80183871	80356387	1043	80183667	80185318	cl_8086	HORVU.MOREX.r3.7HG0664250.1
chr7H	80183871	80356387	1043	80272568	80274200	cl_8086	HORVU.MOREX.r3.7HG0664260.1
chr7H	81375354	81571098	1044	81402720	81403606	cl_12244	HORVU.MOREX.r3.7HG0664460.1
chr7H	81375354	81571098	1044	81406844	81408799	cl_12872	HORVU.MOREX.r3.7HG0664470.1
chr7H	81375354	81571098	1044	81506079	81509735	cl_3251	HORVU.MOREX.r3.7HG0664490.1
chr7H	103508374	103539650	1054	103510779	103534032	cl_2349	HORVU.MOREX.r3.7HG0668390.1
chr7H	103508374	103539650	1054	103534830	103537515	cl_12717	HORVU.MOREX.r3.7HG0668400.1
chr7H	109397188	109695154	1056	109461026	109464122	cl_10177	HORVU.MOREX.r3.7HG0669530.1
chr7H	109397188	109695154	1056	109477334	109478007	cl_3694	HORVU.MOREX.r3.7HG0669540.1
chr7H	111534281	111897938	1057	111622090	111624042	cl_5288	HORVU.MOREX.r3.7HG0670060.1
chr7H	111534281	111897938	1057	111817300	111819252	cl_5288	HORVU.MOREX.r3.7HG0670080.1
chr7H	125816984	126008546	1060	125868129	125874000	cl_1459	HORVU.MOREX.r3.7HG0672400.1
chr7H	125816984	126008546	1060	125879941	125881957	cl_3247	HORVU.MOREX.r3.7HG0672430.1
chr7H	125816984	126008546	1060	125887601	125888083	cl_6196	HORVU.MOREX.r3.7HG0672440.1
chr7H	132132094	132153546	1061	132152430	132152915	cl_12845	HORVU.MOREX.r3.7HG0673750.1
chr7H	136546790	136793380	1063	136729392	136729981	cl_16311	HORVU.MOREX.r3.7HG0674400.1
chr7H	136546790	136793380	1063	136772411	136772740	cl_6176	HORVU.MOREX.r3.7HG0674410.1
chr7H	160302451	160418953	1068	160355203	160375144	cl_1183	HORVU.MOREX.r3.7HG0677890.1
chr7H	172465072	172489560	1071	172469662	172470435	cl_11688	HORVU.MOREX.r3.7HG0679550.1
chr7H	172465072	172489560	1071	172479830	172480603	cl_11688	HORVU.MOREX.r3.7HG0679560.1
chr7H	177327147	177347415	1072	177345931	177346704	cl_11688	HORVU.MOREX.r3.7HG0680130.1
chr7H	199362011	199522304	1075	199412519	199412938	cl_15620	HORVU.MOREX.r3.7HG0683350.1
chr7H	199362011	199522304	1075	199424259	199424555	cl_16606	HORVU.MOREX.r3.7HG0683360.1
chr7H	226022079	226186467	1080	226185605	226188071	cl_2891	HORVU.MOREX.r3.7HG0686750.1
chr7H	300290022	300477949	1092	300366351	300414106	cl_6011	HORVU.MOREX.r3.7HG0693080.1
chr7H	300290022	300477949	1092	300366351	300414106	cl_6011	HORVU.MOREX.r3.7HG0693080.2
chr7H	387989246	388080121	1099	388022073	388022846	cl_11688	HORVU.MOREX.r3.7HG0700410.1
chr7H	387989246	388080121	1099	388069098	388069871	cl_11688	HORVU.MOREX.r3.7HG0700420.1
chr7H	415480356	415568253	1107	415491005	415491794	cl_12504	HORVU.MOREX.r3.7HG0703680.1
chr7H	418101315	418305974	1108	418156417	418157511	cl_9129	HORVU.MOREX.r3.7HG0703950.1
chr7H	418101315	418305974	1108	418235657	418236739	cl_9129	HORVU.MOREX.r3.7HG0703960.1
chr7H	418101315	418305974	1108	418283062	418284156	cl_9129	HORVU.MOREX.r3.7HG0703970.1
chr7H	504951392	505102129	1127	504981183	504982145	cl_8082	HORVU.MOREX.r3.7HG0716770.1
chr7H	504951392	505102129	1127	505044610	505045572	cl_8082	HORVU.MOREX.r3.7HG0716780.1
chr7H	509947246	509995373	1128	509954390	509954992	cl_13898	HORVU.MOREX.r3.7HG0717430.1
chr7H	509947246	509995373	1128	509965168	509965770	cl_13898	HORVU.MOREX.r3.7HG0717440.1
chr7H	509947246	509995373	1128	509975947	509976549	cl_13898	HORVU.MOREX.r3.7HG0717450.1
chr7H	509947246	509995373	1128	509986725	509987327	cl_13898	HORVU.MOREX.r3.7HG0717460.1
chr7H	521760316	522006502	1133	521760313	521761551	cl_4453	HORVU.MOREX.r3.7HG0719050.1
chr7H	521760316	522006502	1133	521883716	521884960	cl_4453	HORVU.MOREX.r3.7HG0719060.1
chr7H	524565062	524854493	1135	524566821	524571111	cl_5342	HORVU.MOREX.r3.7HG0719430.1
chr7H	524565062	524854493	1135	524660903	524664487	cl_11387	HORVU.MOREX.r3.7HG0719440.1
chr7H	524565062	524854493	1135	524704623	524705099	cl_3548	HORVU.MOREX.r3.7HG0719470.1
chr7H	524565062	524854493	1135	524728142	524783616	cl_4026	HORVU.MOREX.r3.7HG0719480.1
chr7H	541342712	541413922	1137	541362975	541367927	cl_8544	HORVU.MOREX.r3.7HG0722110.1
chr7H	541342712	541413922	1137	541368063	541368446	cl_3943	HORVU.MOREX.r3.7HG0722120.1
chr7H	541342712	541413922	1137	541400214	541405165	cl_8544	HORVU.MOREX.r3.7HG0722140.1
chr7H	549129778	549240173	1138	549159046	549159300	cl_16870	HORVU.MOREX.r3.7HG0723990.1
chr7H	549129778	549240173	1138	549159996	549169911	cl_387	HORVU.MOREX.r3.7HG0724000.1
chr7H	549129778	549240173	1138	549178931	549180172	cl_13481	HORVU.MOREX.r3.7HG0724020.1
chr7H	549129778	549240173	1138	549194359	549195951	cl_13481	HORVU.MOREX.r3.7HG0724030.1
chr7H	564390752	564727538	1141	564458210	564458883	cl_3694	HORVU.MOREX.r3.7HG0726950.1
chr7H	564390752	564727538	1141	564551984	564552184	cl_1456	HORVU.MOREX.r3.7HG0726960.1
chr7H	568295460	568447578	1143	568293124	568301171	cl_1413	HORVU.MOREX.r3.7HG0727930.1
chr7H	568295460	568447578	1143	568371627	568379673	cl_1413	HORVU.MOREX.r3.7HG0727950.1
chr7H	579182927	579319192	1149	579202344	579206337	cl_5027	HORVU.MOREX.r3.7HG0730870.1
chr7H	579182927	579319192	1149	579216243	579221939	cl_3934	HORVU.MOREX.r3.7HG0730880.1
chr7H	579182927	579319192	1149	579270144	579270947	cl_8600	HORVU.MOREX.r3.7HG0730890.1
chr7H	584448859	584707601	1151	584595577	584602934	cl_3566	HORVU.MOREX.r3.7HG0732610.1
chr7H	585216989	585380018	1152	585359091	585359375	cl_16689	HORVU.MOREX.r3.7HG0732760.1
chr7H	586348262	586634497	1154	586397920	586400040	cl_6563	HORVU.MOREX.r3.7HG0733020.1
chr7H	586348262	586634497	1154	586440849	586441382	cl_14488	HORVU.MOREX.r3.7HG0733030.1
chr7H	586348262	586634497	1154	586537400	586540437	cl_6563	HORVU.MOREX.r3.7HG0733070.1
chr7H	595324526	595488238	1157	595348370	595350764	cl_3022	HORVU.MOREX.r3.7HG0736280.1
chr7H	595324526	595488238	1157	595437701	595438018	cl_15425	HORVU.MOREX.r3.7HG0736290.1
chr7H	595808475	595988760	1158	595866333	595869612	cl_12321	HORVU.MOREX.r3.7HG0736420.1
chr7H	595808475	595988760	1158	595933811	595934449	cl_13530	HORVU.MOREX.r3.7HG0736430.1
chr7H	599738843	600169365	1161	599818370	599819074	cl_15128	HORVU.MOREX.r3.7HG0738400.1
chr7H	599738843	600169365	1161	599830527	599831234	cl_15128	HORVU.MOREX.r3.7HG0738410.1
chr7H	599738843	600169365	1161	599947631	599948332	cl_15128	HORVU.MOREX.r3.7HG0738430.1
chr7H	599738843	600169365	1161	599984351	599984975	cl_15128	HORVU.MOREX.r3.7HG0738440.1
chr7H	599738843	600169365	1161	599993534	599994301	cl_15128	HORVU.MOREX.r3.7HG0738450.1
chr7H	599738843	600169365	1161	600027812	600028210	cl_15128	HORVU.MOREX.r3.7HG0738460.1
chr7H	599738843	600169365	1161	600058515	600058889	cl_15128	HORVU.MOREX.r3.7HG0738470.1
chr7H	599738843	600169365	1161	600084430	600084793	cl_15128	HORVU.MOREX.r3.7HG0738480.1
chr7H	599738843	600169365	1161	600092330	600092704	cl_15128	HORVU.MOREX.r3.7HG0738490.1
chr7H	599738843	600169365	1161	600117956	600118354	cl_15128	HORVU.MOREX.r3.7HG0738500.1
chr7H	599738843	600169365	1161	600154608	600155006	cl_15128	HORVU.MOREX.r3.7HG0738510.1
chr7H	599738843	600169365	1161	600163950	600164324	cl_15128	HORVU.MOREX.r3.7HG0738520.1
chr7H	602767308	602959435	1163	602911501	602915307	cl_3538	HORVU.MOREX.r3.7HG0739640.1
chr7H	606665962	606751195	1167	606678342	606678650	cl_16526	HORVU.MOREX.r3.7HG0740870.1
chr7H	606665962	606751195	1167	606686108	606686617	cl_14488	HORVU.MOREX.r3.7HG0740890.1
chr7H	606665962	606751195	1167	606700834	606701142	cl_16526	HORVU.MOREX.r3.7HG0740900.1
chr7H	606665962	606751195	1167	606708595	606709104	cl_14488	HORVU.MOREX.r3.7HG0740910.1
chr7H	606665962	606751195	1167	606723390	606723698	cl_16526	HORVU.MOREX.r3.7HG0740920.1
chr7H	606665962	606751195	1167	606731159	606731668	cl_14488	HORVU.MOREX.r3.7HG0740940.1
chr7H	606665962	606751195	1167	606745985	606746293	cl_16526	HORVU.MOREX.r3.7HG0740950.1
chr7H	608361530	608484480	1168	608394149	608395222	cl_14549	HORVU.MOREX.r3.7HG0741800.1
chr7H	608361530	608484480	1168	608407379	608407963	cl_14890	HORVU.MOREX.r3.7HG0741810.1
chr7H	608361530	608484480	1168	608466952	608467536	cl_14890	HORVU.MOREX.r3.7HG0741850.1
chr7H	608536968	608701977	1169	608528711	608537831	cl_2998	HORVU.MOREX.r3.7HG0741860.1
chr7H	608536968	608701977	1169	608555455	608559146	cl_2998	HORVU.MOREX.r3.7HG0741870.1
chr7H	608536968	608701977	1169	608579240	608579833	cl_2998	HORVU.MOREX.r3.7HG0741880.1
chr7H	608536968	608701977	1169	608597344	608601035	cl_2998	HORVU.MOREX.r3.7HG0741890.1
chr7H	611500163	611651624	1172	611540101	611546775	cl_289	HORVU.MOREX.r3.7HG0743370.1
chr7H	611500163	611651624	1172	611592594	611599268	cl_289	HORVU.MOREX.r3.7HG0743390.1
chr7H	611500163	611651624	1172	611645082	611668132	cl_289	HORVU.MOREX.r3.7HG0743420.1
chr7H	612055200	612225590	1173	612074664	612075009	cl_649	HORVU.MOREX.r3.7HG0743630.1
chr7H	613426058	613598368	1176	613437928	613438424	cl_15074	HORVU.MOREX.r3.7HG0744340.1
chr7H	613426058	613598368	1176	613497540	613498036	cl_15074	HORVU.MOREX.r3.7HG0744350.1
chr7H	613426058	613598368	1176	613556497	613556993	cl_15074	HORVU.MOREX.r3.7HG0744360.1
chr7H	613999901	614211161	1177	614020480	614022804	cl_12080	HORVU.MOREX.r3.7HG0744600.1
chr7H	613999901	614211161	1177	614028072	614029818	cl_10150	HORVU.MOREX.r3.7HG0744620.1
chr7H	613999901	614211161	1177	614030136	614033255	cl_9624	HORVU.MOREX.r3.7HG0744630.1
chr7H	613999901	614211161	1177	614064144	614072898	cl_8611	HORVU.MOREX.r3.7HG0744670.1
chr7H	613999901	614211161	1177	614076898	614077533	cl_5716	HORVU.MOREX.r3.7HG0744680.1
chr7H	613999901	614211161	1177	614088958	614089260	cl_15119	HORVU.MOREX.r3.7HG0744720.1
chr7H	613999901	614211161	1177	614172545	614179834	cl_705	HORVU.MOREX.r3.7HG0744750.1
chr7H	615554922	615596020	1179	615554775	615557624	cl_5475	HORVU.MOREX.r3.7HG0745250.1
chr7H	615554922	615596020	1179	615584013	615587038	cl_5475	HORVU.MOREX.r3.7HG0745270.1
chr7H	619476361	619784373	1182	619490362	619497121	cl_8389	HORVU.MOREX.r3.7HG0747490.1
chr7H	619476361	619784373	1182	619546106	619548041	cl_10217	HORVU.MOREX.r3.7HG0747500.1
chr7H	619476361	619784373	1182	619573419	619575516	cl_10217	HORVU.MOREX.r3.7HG0747520.1
chr7H	619476361	619784373	1182	619604780	619605217	cl_15489	HORVU.MOREX.r3.7HG0747530.1
chr7H	619476361	619784373	1182	619610968	619612284	cl_8986	HORVU.MOREX.r3.7HG0747540.1
chr7H	619476361	619784373	1182	619719371	619723884	cl_8070	HORVU.MOREX.r3.7HG0747560.1
chr7H	619476361	619784373	1182	619726511	619728887	cl_9901	HORVU.MOREX.r3.7HG0747570.1
chr7H	619476361	619784373	1182	619763445	619764943	cl_8086	HORVU.MOREX.r3.7HG0747600.1
chr7H	619476361	619784373	1182	619777407	619779386	cl_4807	HORVU.MOREX.r3.7HG0747610.1
chr7H	620197883	620279378	1183	620193613	620213089	cl_4504	HORVU.MOREX.r3.7HG0747790.1
chr7H	620197883	620279378	1183	620219996	620222100	cl_5320	HORVU.MOREX.r3.7HG0747800.1
chr7H	620197883	620279378	1183	620222252	620223280	cl_5320	HORVU.MOREX.r3.7HG0747810.1
chr7H	620197883	620279378	1183	620228126	620229798	cl_10714	HORVU.MOREX.r3.7HG0747850.1
chr7H	620197883	620279378	1183	620245565	620257893	cl_4504	HORVU.MOREX.r3.7HG0747860.1
chr7H	620197883	620279378	1183	620266127	620266758	cl_5320	HORVU.MOREX.r3.7HG0747870.1
chr7H	620197883	620279378	1183	620266932	620267960	cl_5320	HORVU.MOREX.r3.7HG0747880.1
chr7H	620197883	620279378	1183	620272816	620274784	cl_10714	HORVU.MOREX.r3.7HG0747920.1
chr7H	625287175	625432953	1186	625340960	625342773	cl_7050	HORVU.MOREX.r3.7HG0750390.1
chr7H	625287175	625432953	1186	625379325	625381944	cl_2965	HORVU.MOREX.r3.7HG0750410.1
chr7H	625823873	625998046	1189	625917172	625917714	cl_11994	HORVU.MOREX.r3.7HG0750590.1
chr7H	625823873	625998046	1189	625918861	625919376	cl_11994	HORVU.MOREX.r3.7HG0750600.1
chr7H	626344606	626375071	1191	626370353	626370919	cl_14266	HORVU.MOREX.r3.7HG0750800.1
chr7H	626704436	626899444	1192	626757810	626761202	cl_5750	HORVU.MOREX.r3.7HG0751030.1
chr7H	626704436	626899444	1192	626757810	626761204	cl_5750	HORVU.MOREX.r3.7HG0751030.2
chr7H	626704436	626899444	1192	626763618	626765770	cl_1219	HORVU.MOREX.r3.7HG0751060.1
chr7H	626704436	626899444	1192	626783661	626785079	cl_6207	HORVU.MOREX.r3.7HG0751070.1
chr7H	626704436	626899444	1192	626785807	626786613	cl_1219	HORVU.MOREX.r3.7HG0751080.1
chr7H	626704436	626899444	1192	626791588	626794780	cl_6335	HORVU.MOREX.r3.7HG0751090.1
chr7H	626704436	626899444	1192	626804448	626805746	cl_7180	HORVU.MOREX.r3.7HG0751100.1
chr7H	626704436	626899444	1192	626817250	626818350	cl_11979	HORVU.MOREX.r3.7HG0751110.1
chr7H	626704436	626899444	1192	626856148	626865075	cl_353	HORVU.MOREX.r3.7HG0751120.1
chr7H	626704436	626899444	1192	626856148	626865075	cl_353	HORVU.MOREX.r3.7HG0751120.2
chr7H	626704436	626899444	1192	626866126	626867343	cl_7435	HORVU.MOREX.r3.7HG0751140.1
chr7H	627718814	627738700	1193	627719754	627720059	cl_799	HORVU.MOREX.r3.7HG0751530.1
chr7H	627963872	628248068	1194	627998480	627999040	cl_14310	HORVU.MOREX.r3.7HG0751700.1
chr7H	627963872	628248068	1194	628031247	628031807	cl_14310	HORVU.MOREX.r3.7HG0751710.1
chr7H	627963872	628248068	1194	628078322	628078882	cl_14310	HORVU.MOREX.r3.7HG0751720.1
chr7H	627963872	628248068	1194	628111095	628111655	cl_14310	HORVU.MOREX.r3.7HG0751730.1
chr7H	628472520	628701650	1195	628489554	628490093	cl_14531	HORVU.MOREX.r3.7HG0751900.1
chr7H	628472520	628701650	1195	628566291	628566830	cl_14531	HORVU.MOREX.r3.7HG0751970.1
chr7H	628472520	628701650	1195	628672091	628672612	cl_12968	HORVU.MOREX.r3.7HG0752010.1
chr7H	630121462	630179068	1196	630136181	630137436	cl_9486	HORVU.MOREX.r3.7HG0752320.1
chr7H	630801422	630876598	1197	630801377	630802255	cl_16769	HORVU.MOREX.r3.7HG0752480.1
chr7H	630801422	630876598	1197	630823909	630824375	cl_16769	HORVU.MOREX.r3.7HG0752490.1
chr7H	630801422	630876598	1197	630845741	630846661	cl_16769	HORVU.MOREX.r3.7HG0752500.1
chr7H	630801422	630876598	1197	630868244	630868710	cl_16769	HORVU.MOREX.r3.7HG0752510.1
chr7H	631424739	631743771	1198	631442829	631443294	cl_16769	HORVU.MOREX.r3.7HG0752600.1
chr7H	631424739	631743771	1198	631514601	631515067	cl_16769	HORVU.MOREX.r3.7HG0752620.1
chr7H	631424739	631743771	1198	631542085	631542551	cl_16769	HORVU.MOREX.r3.7HG0752640.1
chr7H	631424739	631743771	1198	631602042	631602508	cl_16769	HORVU.MOREX.r3.7HG0752660.1
chr7H	631424739	631743771	1198	631625195	631625661	cl_16769	HORVU.MOREX.r3.7HG0752670.1
chr7H	631424739	631743771	1198	631660111	631660577	cl_16769	HORVU.MOREX.r3.7HG0752680.1
chr7H	631424739	631743771	1198	631742055	631742521	cl_16769	HORVU.MOREX.r3.7HG0752700.1
