# Supplementary material for: Do duplication-inducing elements ‘cooperate’ with genes in evolutionary arms races? A case study on cereal crop pathogenesis
Source: BMC Plant Biol. 2025 Oct 30;25:1478. doi: 10.1186/s12870-025-07328-6 (PMC12573847; doi:10.1186/s12870-025-07328-6)
Supplement: Supplementary file 4 — Supplementary Material 4. [file 12870_2025_7328_MOESM4_ESM.zip › MTRW_RGS_SM_table4.csv]

cluster	n_in_family	In_lDPR	Not_in_lDPR	p-value	cutoff	pass	descriptors
cl_16606	34	29/707	5/36487	5.63E-45	7.79E-06	TRUE	T-box transcription factor TBX1 (11/34) ::: ATP synthase gamma chain (4/34) ::: ATP binding protein, putative isoform 2 (2/34) ::: zinc finger (CCCH-type) family protein / RNA recognition motif (RRM)-containing protein (2/34) ::: JmjC domain protein JMJ24 (2/34) ::: nucleic acid binding protein (2/34) ::: Glutamine--tRNA ligase (1/34) ::: cyclophilin 20-2 (1/34) ::: Serine/Threonine-kinase (1/34)…
cl_14902	15	12/707	3/36487	1.07E-18	7.79E-06	TRUE	Pathogenesis-related protein 1 (15/15)
cl_10965	23	10/707	2/36487	4.23E-16	7.79E-06	TRUE	Jacalin-like lectin (23/23)
cl_15128	23	12/707	11/36487	2.75E-15	7.79E-06	TRUE	Cortical cell-delineating protein (21/23) ::: Bifunctional inhibitor/lipid-transfer protein/seed storage 2S albumin superfamily protein (1/23) ::: 14 kDa proline-rich protein DC2.15 (1/23)
cl_6074	12	9/707	3/36487	7.20E-14	7.79E-06	TRUE	Alpha/beta-Hydrolases superfamily protein (10/12) ::: Alpha/beta-Hydrolases superfamily protein, putative (2/12)
cl_2850	33	11/707	11/36487	7.43E-14	7.79E-06	TRUE	Receptor-like kinase (30/33) ::: Receptor-like protein kinase (3/33)
cl_8856	18	10/707	7/36487	1.14E-13	7.79E-06	TRUE	Jasmonate induced protein (15/18) ::: Pectin lyase-like superfamily protein (3/18)
cl_16769	25	11/707	14/36487	4.45E-13	7.79E-06	TRUE	UDP-N-acetylglucosamine 1-carboxyvinyltransferase (14/25) ::: Thionin-like peptide (6/25) ::: Thionin (4/25) ::: Replicase polyprotein 1ab (1/25)
cl_1105	10	8/707	2/36487	7.79E-13	7.79E-06	TRUE	Leucine-rich repeat receptor-like protein kinase family protein (10/10)
cl_1274	18	9/707	8/36487	7.29E-12	7.79E-06	TRUE	NBS-LRR-like resistance protein (12/18) ::: Disease resistance protein RPP13 (3/18) ::: Disease resistance protein (NBS-LRR class) family (2/18) ::: Disease resistance protein (TIR-NBS-LRR class) family (1/18)
cl_1797	21	7/707	1/36487	7.33E-12	7.79E-06	TRUE	Beta-galactosidase (21/21)
cl_1895	13	8/707	5/36487	2.11E-11	7.79E-06	TRUE	transmembrane protein, putative (DUF594) (12/13) ::: Ubiquitin carboxyl-terminal hydrolase 2 (1/13)
cl_805	13	7/707	2/36487	3.24E-11	7.79E-06	TRUE	Receptor-kinase, putative (10/13) ::: Kinase (3/13)
cl_738	6	6/707	0/36487	4.86E-11	7.79E-06	TRUE	Receptor-kinase, putative (5/6) ::: Protein kinase family protein (1/6)
cl_2987	26	8/707	9/36487	3.73E-10	7.79E-06	TRUE	Receptor-like protein kinase (10/26) ::: Receptor-like kinase (9/26) ::: Receptor-like kinase protein (4/26) ::: Receptor kinase (3/26)
cl_14858	31	9/707	22/36487	4.73E-09	7.79E-06	TRUE	Thionin (31/31)
cl_1888	15	7/707	8/36487	5.24E-09	7.79E-06	TRUE	Cell division cycle 48-like protein (9/15) ::: ATP-dependent zinc metalloprotease FtsH (3/15) ::: Cell division cycle protein 48-like protein (2/15) ::: Cell division cycle protein 48 (1/15)
cl_14488	35	9/707	26/36487	1.55E-08	7.79E-06	TRUE	SKP1-like protein (35/35)
cl_10709	7	5/707	2/36487	5.15E-08	7.79E-06	TRUE	NAC domain-containing protein, putative (5/7) ::: NAC domain-containing protein 55 (2/7)
cl_16090	7	5/707	2/36487	5.15E-08	7.79E-06	TRUE	Auxin-responsive family protein (7/7)
cl_8083	14	6/707	8/36487	1.28E-07	7.79E-06	TRUE	Chalcone synthase (14/14)
cl_13794	4	4/707	0/36487	1.32E-07	7.79E-06	TRUE	Invertase inhibitor (4/4)
cl_15620	9	5/707	4/36487	2.99E-07	7.79E-06	TRUE	lectin protein kinase family protein (6/9) ::: FGGY family of carbohydrate kinase (2/9) ::: Senescence-associated protein, putative (1/9)
cl_5239	10	5/707	5/36487	5.89E-07	7.79E-06	TRUE	High affinity nitrate transporter (9/10) ::: High-affinity nitrate transporter 2 (1/10)
cl_14310	5	4/707	1/36487	6.52E-07	7.79E-06	TRUE	Zinc finger family protein (5/5)
cl_15296	5	4/707	1/36487	6.52E-07	7.79E-06	TRUE	Nuclear-like sequence (4/5) ::: RING/U-box superfamily protein (1/5)
cl_16526	5	4/707	1/36487	6.52E-07	7.79E-06	TRUE	ABC2 homolog 2 (3/5) ::: DEK carboxy-terminal domain protein (1/5) ::: Pentatricopeptide repeat (PPR-like) superfamily protein (1/5)
cl_5320	5	4/707	1/36487	6.52E-07	7.79E-06	TRUE	F-box protein (5/5)
cl_6095	5	4/707	1/36487	6.52E-07	7.79E-06	TRUE	Anthocyanin 5-aromatic acyltransferase (5/5)
cl_7878	11	5/707	6/36487	1.06E-06	7.79E-06	TRUE	Cysteine protease, putative (9/11) ::: Cysteine protease (1/11) ::: Cysteine protease-like protein (1/11)
cl_12324	31	7/707	23/36487	1.29E-06	7.79E-06	TRUE	Jasmonate-induced protein (31/31)
cl_3375	8	4/707	2/36487	1.93E-06	7.79E-06	TRUE	Receptor-like protein kinase (5/8) ::: Protein kinase family protein (3/8)
cl_4925	6	4/707	2/36487	1.93E-06	7.79E-06	TRUE	Flavin-containing monooxygenase (6/6)
cl_5141	6	4/707	2/36487	1.93E-06	7.79E-06	TRUE	transmembrane protein, putative (DUF247) (5/6) ::: DUF247 domain protein (1/6)
cl_885	6	4/707	2/36487	1.93E-06	7.79E-06	TRUE	Leucine-rich repeat receptor-like protein kinase family protein (6/6)
cl_4824	13	5/707	8/36487	2.87E-06	7.79E-06	TRUE	Sugar transporter, putative (13/13)
cl_13898	7	4/707	3/36487	4.42E-06	7.79E-06	TRUE	Protein TOPLESS (7/7)
cl_7903	7	4/707	3/36487	4.42E-06	7.79E-06	TRUE	F-box family protein (6/7) ::: F-box domain containing protein-like (1/7)
cl_1543	3	3/707	0/36487	6.93E-06	7.79E-06	TRUE	disease resistance protein (TIR-NBS-LRR class) (3/3)
cl_2649	3	3/707	0/36487	6.93E-06	7.79E-06	TRUE	Cytosolic endo-beta-N-acetylglucosaminidase (3/3)
cl_3681	3	3/707	0/36487	6.93E-06	7.79E-06	TRUE	F-box family protein (1/3) ::: F-box domain containing protein, expressed (1/3) ::: F-box protein family (1/3)
cl_9375	3	3/707	0/36487	6.93E-06	7.79E-06	TRUE	Teosinte branched 1 protein (3/3)
cl_5403	8	4/707	4/36487	8.71E-06	7.79E-06	FALSE	Cystathionine gamma-synthase (8/8)
cl_2646	16	5/707	11/36487	9.27E-06	7.79E-06	FALSE	Phenylalanine ammonia-lyase (16/16)
cl_6000	17	5/707	12/36487	1.29E-05	7.79E-06	FALSE	F-box family protein (7/17) ::: Ribosomal RNA apurinic site specific lyase-like (3/17) ::: FBD-associated F-box protein (2/17) ::: Glutathione-regulated potassium-efflux system protein KefC (2/17) ::: F-box domain containing protein, expressed (2/17) ::: F-box/FBD-like domains containing protein (1/17)
cl_13021	9	4/707	5/36487	1.54E-05	7.79E-06	FALSE	LURP-one-like protein (9/9)
cl_15653	34	6/707	23/36487	1.58E-05	7.79E-06	FALSE	Thionin (28/34) ::: Beta purothionin (6/34)
cl_1245	20	5/707	14/36487	2.35E-05	7.79E-06	FALSE	Protein kinase family protein (11/20) ::: Receptor-like protein kinase (4/20) ::: Wall-associated receptor kinase 5 (4/20) ::: wall-associated receptor kinase-like protein (1/20)
cl_9616	19	5/707	14/36487	2.35E-05	7.79E-06	FALSE	Cysteine protease, putative (18/19) ::: Cysteine protease (1/19)
cl_2998	10	4/707	6/36487	2.53E-05	7.79E-06	FALSE	Two-component response regulator (7/10) ::: Response regulator (3/10)
cl_8679	10	4/707	6/36487	2.53E-05	7.79E-06	FALSE	Cysteine proteinase (9/10) ::: Cysteine protease, putative (1/10)
cl_2804	6	3/707	1/36487	2.73E-05	7.79E-06	FALSE	WPP domain-associated protein (6/6)
cl_15077	11	4/707	7/36487	3.92E-05	7.79E-06	FALSE	Pathogenesis-related protein 1 (7/11) ::: Pathogenesis-related protein 10.1 (4/11)
cl_15468	77	4/707	7/36487	3.92E-05	7.79E-06	FALSE	Ycf68 (77/77)
cl_8462	11	4/707	7/36487	3.92E-05	7.79E-06	FALSE	GDSL esterase/lipase (11/11)
cl_10968	5	3/707	2/36487	6.73E-05	7.79E-06	FALSE	Methyl esterase 1, putative (3/5) ::: Methyl esterase 1 (1/5) ::: Methyl esterase (1/5)
cl_3072	5	3/707	2/36487	6.73E-05	7.79E-06	FALSE	Phospholipase ABHD3 (3/5) ::: 1-deoxy-D-xylulose-5-phosphate synthase (1/5) ::: Glycine--tRNA ligase alpha subunit (1/5)
cl_5998	5	3/707	2/36487	6.73E-05	7.79E-06	FALSE	Protein kinase superfamily protein (2/5) ::: DNA ligase (1/5) ::: 2,3-diketo-5-methylthiopentyl-1-phosphate enolase (1/5) ::: Intron maturase, type II family protein (1/5)
cl_8708	5	3/707	2/36487	6.73E-05	7.79E-06	FALSE	BTB/POZ and MATH domain-containing protein 2 (4/5) ::: BTB/POZ/MATH-domain protein (1/5)
cl_1281	15	4/707	11/36487	0.000152569	7.79E-06	FALSE	Disease resistance protein (4/15) ::: Disease resistance protein (NBS-LRR class) family (3/15) ::: Disease resistance protein RPM1 (2/15) ::: disease resistance family protein / LRR family protein (2/15) ::: NBS-LRR disease resistance protein (2/15) ::: NBS-LRR-like resistance protein (1/15) ::: Disease resistance protein family (1/15)
cl_9261	15	4/707	11/36487	0.000152569	7.79E-06	FALSE	O-methyltransferase (13/15) ::: Caffeic acid O-methyltransferase (2/15)
cl_10169	7	3/707	4/36487	0.000228808	7.79E-06	FALSE	Peroxidase (7/7)
cl_5633	7	3/707	4/36487	0.000228808	7.79E-06	FALSE	NAC domain protein (7/7)
cl_9129	7	3/707	4/36487	0.000228808	7.79E-06	FALSE	Kinase family protein (7/7)
cl_748	8	3/707	5/36487	0.000360866	7.79E-06	FALSE	Glucan 1,3-beta-glucosidase (8/8)
cl_10714	2	2/707	0/36487	0.000362826	7.79E-06	FALSE	Kinase family protein (2/2)
cl_10994	2	2/707	0/36487	0.000362826	7.79E-06	FALSE	F-box family protein (2/2)
cl_11474	2	2/707	0/36487	0.000362826	7.79E-06	FALSE	Gibberellin 2-oxidase (2/2)
cl_13034	2	2/707	0/36487	0.000362826	7.79E-06	FALSE	Thioredoxin superfamily protein (1/2) ::: Thioredoxin protein (1/2)
cl_13481	2	2/707	0/36487	0.000362826	7.79E-06	FALSE	Telomere repeat-binding factor like-protein (2/2)
cl_13562	2	2/707	0/36487	0.000362826	7.79E-06	FALSE	Invertase inhibitor (2/2)
cl_13870	2	2/707	0/36487	0.000362826	7.79E-06	FALSE	Invertase inhibitor (2/2)
cl_1429	2	2/707	0/36487	0.000362826	7.79E-06	FALSE	Disease resistance protein (NBS-LRR class) family (2/2)
cl_14336	2	2/707	0/36487	0.000362826	7.79E-06	FALSE	Calmodulin, putative (1/2) ::: Calcium-binding family protein (1/2)
cl_14531	2	2/707	0/36487	0.000362826	7.79E-06	FALSE	F-box protein-like (2/2)
cl_14705	2	2/707	0/36487	0.000362826	7.79E-06	FALSE	Orotidine 5'-phosphate decarboxylase (2/2)
cl_16285	2	2/707	0/36487	0.000362826	7.79E-06	FALSE	DUF4228 domain protein (2/2)
cl_16836	2	2/707	0/36487	0.000362826	7.79E-06	FALSE	microtubule-associated proteins 70-2 (1/2) ::: dicer-like 3 (1/2)
cl_3714	5	2/707	0/36487	0.000362826	7.79E-06	FALSE	Protein kinase (5/5)
cl_6481	2	2/707	0/36487	0.000362826	7.79E-06	FALSE	Ran-binding protein 10 (2/2)
cl_6689	2	2/707	0/36487	0.000362826	7.79E-06	FALSE	Aspartic proteinase nepenthesin-2 (1/2) ::: Aspartic proteinase nepenthesin-1 (1/2)
cl_7024	2	2/707	0/36487	0.000362826	7.79E-06	FALSE	Eukaryotic peptide chain release factor subunit 1-1 (2/2)
cl_7301	2	2/707	0/36487	0.000362826	7.79E-06	FALSE	F-box domain containing protein, expressed (2/2)
cl_786	2	2/707	0/36487	0.000362826	7.79E-06	FALSE	Receptor-like protein kinase (2/2)
cl_7984	2	2/707	0/36487	0.000362826	7.79E-06	FALSE	Myeloid-associated differentiation marker (2/2)
cl_8332	2	2/707	0/36487	0.000362826	7.79E-06	FALSE	GDSL esterase/lipase (2/2)
cl_8492	2	2/707	0/36487	0.000362826	7.79E-06	FALSE	Hydroxyproline-rich glycoprotein family protein (2/2)
cl_9048	2	2/707	0/36487	0.000362826	7.79E-06	FALSE	F-box family protein, putative (2/2)
cl_9470	2	2/707	0/36487	0.000362826	7.79E-06	FALSE	BTB/POZ domain containing protein (2/2)
cl_252	19	4/707	15/36487	0.000407514	7.79E-06	FALSE	NBS-LRR-like resistance protein (13/19) ::: Disease resistance protein (NBS-LRR class) family (3/19) ::: Harbinger transposase-derived nuclease (1/19) ::: disease resistance protein (TIR-NBS-LRR class) (1/19) ::: NBS-LRR disease resistance protein (1/19)
cl_289	9	3/707	6/36487	0.000533577	7.79E-06	FALSE	Aldehyde oxidase, putative (9/9)
cl_5857	9	3/707	6/36487	0.000533577	7.79E-06	FALSE	Glycosyltransferase (9/9)
cl_9657	10	3/707	6/36487	0.000533577	7.79E-06	FALSE	Aldo/keto reductase family oxidoreductase (6/10) ::: Aldo/keto reductase family protein (4/10)
cl_14890	22	4/707	18/36487	0.000734668	7.79E-06	FALSE	DNA topoisomerase (16/22) ::: Chaperone protein DnaK (2/22) ::: Umc21 (1/22) ::: NBS-LRR type disease resistance protein (1/22) ::: tRNA (guanine-N(1)-)-methyltransferase (1/22) ::: E3 ubiquitin-protein ligase mib1 (1/22)
cl_9862	10	3/707	7/36487	0.000751392	7.79E-06	FALSE	Proline-rich protein, putative, expressed (9/10) ::: Proline-rich protein (1/10)
cl_9509	11	3/707	8/36487	0.001018457	7.79E-06	FALSE	Peroxidase (11/11)
cl_10819	3	2/707	1/36487	0.001074628	7.79E-06	FALSE	Dirigent protein (3/3)
cl_11838	3	2/707	1/36487	0.001074628	7.79E-06	FALSE	1-deoxy-D-xylulose 5-phosphate reductoisomerase (2/3) ::: P-loop containing nucleoside triphosphate hydrolases superfamily protein (1/3)
cl_11994	3	2/707	1/36487	0.001074628	7.79E-06	FALSE	Late embryogenesis abundant hydroxyproline-rich glycoprotein, putative (3/3)
cl_12450	3	2/707	1/36487	0.001074628	7.79E-06	FALSE	Cytoplasmic tRNA 2-thiolation protein 2 (2/3) ::: Late embryogenesis abundant (LEA) hydroxyproline-rich glycoprotein family, putative (1/3)
cl_12605	4	2/707	1/36487	0.001074628	7.79E-06	FALSE	Adenylate kinase (4/4)
cl_15143	3	2/707	1/36487	0.001074628	7.79E-06	FALSE	NAD(P)-binding Rossmann-fold superfamily protein (2/3) ::: Fructose-1,6-bisphosphatase class 1 (1/3)
cl_16041	3	2/707	1/36487	0.001074628	7.79E-06	FALSE	B0809H07.3 protein (3/3)
cl_16250	44	2/707	1/36487	0.001074628	7.79E-06	FALSE	Translation initiation factor IF-1 (44/44)
cl_16433	3	2/707	1/36487	0.001074628	7.79E-06	FALSE	Histidine--tRNA ligase (1/3) ::: nucleoside-triphosphatase/transmembrane receptor/nucleotide binding/ATP binding protein (1/3) ::: DNA gyrase inhibitor YacG (1/3)
cl_16726	3	2/707	1/36487	0.001074628	7.79E-06	FALSE	Clavata3/ESR (CLE) gene family member (3/3)
cl_16934	3	2/707	1/36487	0.001074628	7.79E-06	FALSE	Peptidyl-tRNA hydrolase (1/3) ::: Poly(A) polymerase I (1/3) ::: Protein unc-80 homolog (1/3)
cl_2239	3	2/707	1/36487	0.001074628	7.79E-06	FALSE	transmembrane protein, putative (DUF594) (3/3)
cl_277	3	2/707	1/36487	0.001074628	7.79E-06	FALSE	Disease resistance protein RPM1 (3/3)
cl_3106	3	2/707	1/36487	0.001074628	7.79E-06	FALSE	MscS Mechanosensitive ion channel (2/3) ::: Mechanosensitive ion channel-like protein (1/3)
cl_4317	3	2/707	1/36487	0.001074628	7.79E-06	FALSE	Disease resistance protein (NBS-LRR class) family (3/3)
cl_5044	4	2/707	1/36487	0.001074628	7.79E-06	FALSE	Kinase-like protein (4/4)
cl_5475	3	2/707	1/36487	0.001074628	7.79E-06	FALSE	F-box family protein (2/3) ::: F-box/RNI-like superfamily protein (1/3)
cl_560	3	2/707	1/36487	0.001074628	7.79E-06	FALSE	Disease resistance protein (NBS-LRR class) family (3/3)
cl_5987	3	2/707	1/36487	0.001074628	7.79E-06	FALSE	HXXXD-type acyl-transferase family protein (3/3)
cl_8192	3	2/707	1/36487	0.001074628	7.79E-06	FALSE	F-box family protein (3/3)
cl_821	3	2/707	1/36487	0.001074628	7.79E-06	FALSE	NBS-LRR-like resistance protein (3/3)
cl_8544	3	2/707	1/36487	0.001074628	7.79E-06	FALSE	Nucleotide-diphospho-sugar transferase family protein (2/3) ::: terpene synthase-like sequence-1,8-cineole (1/3)
cl_9135	3	2/707	1/36487	0.001074628	7.79E-06	FALSE	FRIGIDA interacting protein 1 (3/3)
cl_9245	3	2/707	1/36487	0.001074628	7.79E-06	FALSE	WAT1-related protein (3/3)
cl_9328	3	2/707	1/36487	0.001074628	7.79E-06	FALSE	Pyridoxine/pyridoxamine 5'-phosphate oxidase (2/3) ::: Polymerase acidic protein (1/3)
cl_15426	13	3/707	10/36487	0.001715499	7.79E-06	FALSE	Dirigent protein (11/13) ::: Mannose-binding lectin (1/13) ::: Jacalin-like lectin (1/13)
cl_10505	4	2/707	2/36487	0.002121951	7.79E-06	FALSE	DNA-directed RNA polymerase (4/4)
cl_12074	4	2/707	2/36487	0.002121951	7.79E-06	FALSE	WRKY transcription factor (4/4)
cl_13857	4	2/707	2/36487	0.002121951	7.79E-06	FALSE	DUF1230 family protein (4/4)
cl_13877	4	2/707	2/36487	0.002121951	7.79E-06	FALSE	ER membrane protein complex subunit 7-like protein (2/4) ::: Er membrane protein complex subunit 7-like protein (2/4)
cl_1413	4	2/707	2/36487	0.002121951	7.79E-06	FALSE	26S proteasome non-ATPase regulatory subunit-like protein (4/4)
cl_14415	4	2/707	2/36487	0.002121951	7.79E-06	FALSE	Ribosomal protein S1 (4/4)
cl_14718	5	2/707	2/36487	0.002121951	7.79E-06	FALSE	Mitchondrion orf173 (3/5) ::: Maturase K (2/5)
cl_3248	4	2/707	2/36487	0.002121951	7.79E-06	FALSE	Pumilio (4/4)
cl_4453	4	2/707	2/36487	0.002121951	7.79E-06	FALSE	Peptidylprolyl isomerase (4/4)
cl_4504	4	2/707	2/36487	0.002121951	7.79E-06	FALSE	Reticulon-like protein (2/4) ::: Hydroxysteroid dehydrogenase, putative (2/4)
cl_7080	4	2/707	2/36487	0.002121951	7.79E-06	FALSE	Heparan-alpha-glucosaminide N-acetyltransferase (4/4)
cl_7978	4	2/707	2/36487	0.002121951	7.79E-06	FALSE	F-box family protein (4/4)
cl_8200	4	2/707	2/36487	0.002121951	7.79E-06	FALSE	Ubiquinol oxidase (4/4)
cl_6563	49	5/707	43/36487	0.002187115	7.79E-06	FALSE	Polyubiquitin (20/49) ::: Ubiquitin (15/49) ::: Ubiquitin, putative (9/49) ::: Polyubiquitin protein (3/49) ::: UBiQuitin family member (2/49)
cl_10217	5	2/707	3/36487	0.003491729	7.79E-06	FALSE	Carbonic anhydrase (5/5)
cl_10230	5	2/707	3/36487	0.003491729	7.79E-06	FALSE	actin cross-linking protein, putative (DUF569) (5/5)
cl_11293	5	2/707	3/36487	0.003491729	7.79E-06	FALSE	CRT-binding factor (5/5)
cl_13156	5	2/707	3/36487	0.003491729	7.79E-06	FALSE	protein phosphatase 2A-3 (3/5) ::: Late embryogenesis abundant (LEA) hydroxyproline-rich glycoprotein family (2/5)
cl_13992	5	2/707	3/36487	0.003491729	7.79E-06	FALSE	NADH dehydrogenase subunit 2 (3/5) ::: NADH-quinone oxidoreductase subunit N 2 (2/5)
cl_14202	8	2/707	3/36487	0.003491729	7.79E-06	FALSE	NADH dehydrogenase subunit 9 (8/8)
cl_5107	5	2/707	3/36487	0.003491729	7.79E-06	FALSE	Terpene synthase (5/5)
cl_5357	6	2/707	3/36487	0.003491729	7.79E-06	FALSE	Serine carboxypeptidase family protein, expressed (6/6)
cl_7391	5	2/707	3/36487	0.003491729	7.79E-06	FALSE	Xylosyltransferase 1 (4/5) ::: Core-2/I-branching beta-1,6-N-acetylglucosaminyltransferase family protein, putative (1/5)
cl_9184	5	2/707	3/36487	0.003491729	7.79E-06	FALSE	Glyoxylate reductase/hydroxypyruvate reductase (5/5)
cl_9864	5	2/707	3/36487	0.003491729	7.79E-06	FALSE	SKP1-like protein 4 (4/5) ::: Carbamoyl-phosphate synthase large chain (1/5)
cl_10727	6	2/707	4/36487	0.005171271	7.79E-06	FALSE	Polynucleotidyl transferase, ribonuclease H-like superfamily protein (3/6) ::: CCR4-NOT transcription complex,subunit 7-like (3/6)
cl_4850	7	2/707	4/36487	0.005171271	7.79E-06	FALSE	Activating signal cointegrator 1 (7/7)
cl_694	6	2/707	4/36487	0.005171271	7.79E-06	FALSE	Calcium-transporting ATPase (6/6)
cl_7048	6	2/707	4/36487	0.005171271	7.79E-06	FALSE	Pollen allergen Phl p 5 (4/6) ::: Pollen allergen (2/6)
cl_7862	8	2/707	4/36487	0.005171271	7.79E-06	FALSE	Protein trichome birefringence (8/8)
cl_9030	6	2/707	4/36487	0.005171271	7.79E-06	FALSE	11S globulin seed storage protein 2 (3/6) ::: 11S seed storage globulin A (3/6)
cl_1219	7	2/707	5/36487	0.007148256	7.79E-06	FALSE	Disease resistance protein (NBS-LRR class) family (4/7) ::: NBS-LRR-like resistance protein (3/7)
cl_1220	7	2/707	5/36487	0.007148256	7.79E-06	FALSE	Disease resistance protein (NBS-LRR class) family (3/7) ::: Disease resistance protein (TIR-NBS-LRR class) family (3/7) ::: Leucine-rich repeat (LRR) family protein (1/7)
cl_4939	7	2/707	5/36487	0.007148256	7.79E-06	FALSE	Endoglucanase (7/7)
cl_8314	7	2/707	5/36487	0.007148256	7.79E-06	FALSE	Short chain dehydrogenase/reductase (5/7) ::: Short-chain dehydrogenase/reductase family protein (2/7)
cl_8800	7	2/707	5/36487	0.007148256	7.79E-06	FALSE	Peroxidase (7/7)
cl_8841	7	2/707	5/36487	0.007148256	7.79E-06	FALSE	Cysteine proteinase (4/7) ::: Cysteine protease, putative (2/7) ::: Cysteine protease (1/7)
cl_12293	8	2/707	6/36487	0.00941072	7.79E-06	FALSE	Bax inhibitor-1 family protein (8/8)
cl_17004	8	2/707	6/36487	0.00941072	7.79E-06	FALSE	ATP-dependent helicase/nuclease subunit (6/8) ::: Transcription factor BTF3 homolog 4 (1/8) ::: ATP-dependent helicase/nuclease subunit A isoform 2 (1/8)
cl_13311	45	4/707	41/36487	0.010569966	7.79E-06	FALSE	Histone H3 (45/45)
cl_14225	9	2/707	7/36487	0.011947046	7.79E-06	FALSE	Protein Ycf2 (9/9)
cl_15886	9	2/707	7/36487	0.011947046	7.79E-06	FALSE	Protease inhibitor/seed storage/lipid transfer protein family protein (9/9)
cl_4610	9	2/707	7/36487	0.011947046	7.79E-06	FALSE	Aldehyde dehydrogenase (5/9) ::: Aldehyde dehydrogenase, putative (4/9)
cl_8082	9	2/707	7/36487	0.011947046	7.79E-06	FALSE	Protein phosphatase 2C family protein (7/9) ::: Protein phosphatase 2c, putative (2/9)
cl_8793	9	2/707	7/36487	0.011947046	7.79E-06	FALSE	Cysteine synthase (9/9)
cl_2211	10	2/707	8/36487	0.01474596	7.79E-06	FALSE	Terpene cyclase/mutase family member (10/10)
cl_4476	10	2/707	8/36487	0.01474596	7.79E-06	FALSE	Terpene synthase (10/10)
cl_5288	10	2/707	8/36487	0.01474596	7.79E-06	FALSE	F-box family protein (7/10) ::: LRR and NB-ARC domains-containing disease resistance protein (1/10) ::: 2-oxoglutarate-dependent ethylene/succinate-forming enzyme (1/10) ::: Disease resistance protein (TIR-NBS-LRR class) family (1/10)
cl_4176	257	0/707	257/36487	0.017524422	7.79E-06	FALSE	ArfGap/RecO-like zinc finger domain-containing protein (155/257) ::: P-glycoprotein 5 (26/257) ::: Polyribonucleotide nucleotidyltransferase (13/257) ::: P-glycoprotein 11 (12/257) ::: P-glycoprotein 21 (6/257) ::: Aspartyl/glutamyl-tRNA(Asn/Gln) amidotransferase subunit B (6/257) ::: Na(+)/H(+) antiporter NhaA (4/257) ::: basic helix-loop-helix (bHLH) DNA-binding superfamily protein (4/257) ::: …
cl_13579	11	2/707	9/36487	0.017796516	7.79E-06	FALSE	chaperonin 60 beta (4/11) ::: 1-deoxy-D-xylulose-5-phosphate synthase (2/11) ::: Brain-specific angiogenesis inhibitor 1-associated protein 2-like protein 1 (1/11) ::: Kunitz-type serine protease inhibitor bitisilin-3 (1/11) ::: EF-hand calcium-binding domain-containing protein 8 (1/11) ::: Plant thionin family protein (1/11) ::: Histidine--tRNA ligase (1/11)
cl_14572	11	2/707	9/36487	0.017796516	7.79E-06	FALSE	Blue copper protein (11/11)
cl_16310	11	2/707	9/36487	0.017796516	7.79E-06	FALSE	ERD (early-responsive to dehydration stress) family protein (5/11) ::: UDP-glucosyl transferase 85A2 (5/11) ::: RNA-binding (RRM/RBD/RNP motifs) family protein (1/11)
cl_1094	2	1/707	0/36487	0.019034817	7.79E-06	FALSE	NBS-LRR-like resistance protein (2/2)
cl_10958	2	1/707	0/36487	0.019034817	7.79E-06	FALSE	Phosphate import ATP-binding protein PstB (1/2) ::: Ribose import ATP-binding protein RbsA (1/2)
cl_12258	2	1/707	0/36487	0.019034817	7.79E-06	FALSE	Transmembrane protein, putative (2/2)
cl_14346	2	1/707	0/36487	0.019034817	7.79E-06	FALSE	Glutaredoxin (2/2)
cl_3403	2	1/707	0/36487	0.019034817	7.79E-06	FALSE	NAD(P)-binding Rossmann-fold superfamily protein (2/2)
cl_353	2	1/707	0/36487	0.019034817	7.79E-06	FALSE	Calcium-binding EF hand protein-like (2/2)
cl_3572	2	1/707	0/36487	0.019034817	7.79E-06	FALSE	D-2-hydroxyglutarate dehydrogenase (2/2)
cl_5750	2	1/707	0/36487	0.019034817	7.79E-06	FALSE	MYB-related protein (1/2) ::: Myb transcription factor (1/2)
cl_8363	2	1/707	0/36487	0.019034817	7.79E-06	FALSE	Myb/SANT-like DNA-binding domain protein (1/2) ::: UDP-N-acetylglucosamine--peptide N-acetylglucosaminyltransferase 110 kDa subunit (1/2)
cl_8551	2	1/707	0/36487	0.019034817	7.79E-06	FALSE	Phosphopantetheine adenylyltransferase (2/2)
cl_8707	2	1/707	0/36487	0.019034817	7.79E-06	FALSE	GDT1-like protein (2/2)
cl_8889	4	1/707	0/36487	0.019034817	7.79E-06	FALSE	DUF1644 family protein (4/4)
cl_15998	79	2/707	10/36487	0.021088093	7.79E-06	FALSE	BnaA04g06320D protein (73/79) ::: histone deacetylase 2 (5/79) ::: Transducin family protein / WD-40 repeat family protein (1/79)
cl_7055	12	2/707	10/36487	0.021088093	7.79E-06	FALSE	Alpha-amylase (12/12)
cl_8588	12	2/707	10/36487	0.021088093	7.79E-06	FALSE	Beta-1,3-glucanase (9/12) ::: Endo-1,3-beta-glucanase (3/12)
cl_17154	13	2/707	11/36487	0.024610383	7.79E-06	FALSE	Protocadherin beta-8 (5/13) ::: formin 3 (2/13) ::: E3 ubiquitin-protein ligase RING1 (1/13) ::: trigalactosyldiacylglycerol 1 (1/13) ::: Protocadherin beta-14 (1/13) ::: ABC2 homolog 14 (1/13) ::: Genome polyprotein (1/13) ::: Protocadherin beta-3 (1/13)
cl_9166	13	2/707	11/36487	0.024610383	7.79E-06	FALSE	Short-chain dehydrogenase/reductase (12/13) ::: Short-chain dehydrogenase/reductase family protein (1/13)
cl_3694	241	10/707	231/36487	0.027816202	7.79E-06	FALSE	protein kinase family protein (177/241) ::: Leucine-rich repeat (LRR) family protein (7/241) ::: RNA polymerase I specific transcription initiation factor RRN3 protein (4/241) ::: translocon at the outer envelope membrane of chloroplasts 159 (4/241) ::: Interferon regulatory factor 2-binding protein-like (4/241) ::: Disease resistance protein (TIR-NBS-LRR class) family (4/241) ::: Beige/BEACH and…
cl_8086	14	2/707	12/36487	0.028353384	7.79E-06	FALSE	12-oxophytodienoate reductase-like protein (13/14) ::: 12-oxophytodienoate reductase (1/14)
cl_960	15	2/707	13/36487	0.032307392	7.79E-06	FALSE	Disease resistance protein (NBS-LRR class) family (7/15) ::: NBS-LRR-like resistance protein (5/15) ::: Disease resistance protein RPP13 (2/15) ::: Disease resistance protein (TIR-NBS-LRR class) family (1/15)
cl_9474	16	2/707	14/36487	0.036462995	7.79E-06	FALSE	Expansin protein (16/16)
cl_5651	3	1/707	1/36487	0.037706807	7.79E-06	FALSE	Eukaryotic aspartyl protease family protein, putative (3/3)
cl_7202	3	1/707	1/36487	0.037706807	7.79E-06	FALSE	Protochlorophyllide reductase (3/3)
cl_15877	17	2/707	15/36487	0.040811061	7.79E-06	FALSE	Pollen allergen Cyn d 23 (16/17) ::: chloroplast import apparatus 2 (1/17)
cl_1615	19	2/707	17/36487	0.050049433	7.79E-06	FALSE	Pentatricopeptide repeat-containing protein (17/19) ::: Pentatricopeptide repeat superfamily protein (1/19) ::: Pentatricopeptide repeat superfamily protein, putative (1/19)
cl_8550	19	2/707	17/36487	0.050049433	7.79E-06	FALSE	Flavin-containing monooxygenase (18/19) ::: Flavin-containing monooxygenase, putative (1/19)
