# Supplementary material for: Do duplication-inducing elements ‘cooperate’ with genes in evolutionary arms races? A case study on cereal crop pathogenesis
Source: BMC Plant Biol. 2025 Oct 30;25:1478. doi: 10.1186/s12870-025-07328-6 (PMC12573847; doi:10.1186/s12870-025-07328-6)
Supplement: Supplementary file 4 — Supplementary Material 4. [file 12870_2025_7328_MOESM4_ESM.zip › MTRW_RGS_SM_table5.csv]

Test of association between arms-race candidate clusters, and LDPR-associated clusters														Test of association between housekeeper candidate clusters, and LDPR-associated clusters
Call:														Call:
glm(formula = high_r_gene_content ~ neg_log_p, family = binomial(link = "logit"),														glm(formula = high_r_gene_content ~ neg_log_p, family = binomial(link = "logit"),
data = genes_summary)														data = genes_summary)
Coefficients:														Coefficients:
Estimate Std. Error z value Pr(>|z|)														Estimate Std. Error z value Pr(>|z|)
(Intercept) -3.60846 0.04763 -75.761 < 2e-16 ***														(Intercept) -5.5315 0.1237 -44.716 <2e-16 ***
neg_log_p 0.05321 0.01796 2.962 0.00305 **														neg_log_p -0.1265 0.1419 -0.892 0.373
---														---
Signif. codes: 0 ‘***’ 0.001 ‘**’ 0.01 ‘*’ 0.05 ‘.’ 0.1 ‘ ’ 1														Signif. codes: 0 ‘***’ 0.001 ‘**’ 0.01 ‘*’ 0.05 ‘.’ 0.1 ‘ ’ 1
(Dispersion parameter for binomial family taken to be 1)														(Dispersion parameter for binomial family taken to be 1)
Null deviance: 4224.3 on 17187 degrees of freedom														Null deviance: 906.08 on 18066 degrees of freedom
Residual deviance: 4215.0 on 17186 degrees of freedom														Residual deviance: 904.99 on 18065 degrees of freedom
AIC: 4219														AIC: 908.99
Number of Fisher Scoring iterations: 6														Number of Fisher Scoring iterations: 9
ANOVA:														ANOVA:
Analysis of Deviance Table														Analysis of Deviance Table
Model: binomial, link: logit														Model: binomial, link: logit
Response: high_r_gene_content														Response: high_r_gene_content
Terms added sequentially (first to last)														Terms added sequentially (first to last)
Df Deviance Resid. Df Resid. Dev Pr(>Chi)														Df Deviance Resid. Df Resid. Dev Pr(>Chi)
NULL 17187 4224.3														NULL 18066 906.08
neg_log_p 1 9.2348 17186 4215.0 0.002375 **														neg_log_p 1 1.0954 18065 904.99 0.2953
