# Supplementary material for: Do duplication-inducing elements ‘cooperate’ with genes in evolutionary arms races? A case study on cereal crop pathogenesis
Source: BMC Plant Biol. 2025 Oct 30;25:1478. doi: 10.1186/s12870-025-07328-6 (PMC12573847; doi:10.1186/s12870-025-07328-6)
Supplement: Supplementary file 4 — Supplementary Material 4. [file 12870_2025_7328_MOESM4_ESM.zip › MTRW_RGS_SM_table6.csv]

Query (Predicted CDS)	Query length	Cluster (this study)	Subject (Assembled transcript sequence)	Subject length	Alignment Identity	Notes	Length Difference: Assembled transcript (incl. 5' UTR + polyA) vs. predicted CDS	Link
HORVU.MOREX.r3.2HG0133750.1	297	cl_16606	BART1_0-u60077.001	3803	297/297	Cluster cl_16606 instances given as examples, demonstrating that all transcript sequences containing 100% identity to the full predicted CDS are likely from longer genes located elsewhere in the genome.	3506	https://ics.hutton.ac.uk/eorna/search_ids.cgi?seq_name=BART1_0-u60077.001&dataset=150831_barley_pseudomolecules
HORVU.MOREX.r3.2HG0133750.1	297	cl_16606	BART1_0-u09991.003	1646	297/297	"	1349	https://ics.hutton.ac.uk/eorna/search_ids.cgi?seq_name=BART1_0-u09991.003&dataset=150831_barley_pseudomolecules
HORVU.MOREX.r3.2HG0133750.1	297	cl_16606	BART1_0-u09991.001	1666	297/297	"	1369	https://ics.hutton.ac.uk/eorna/search_ids.cgi?seq_name=BART1_0-u09991.001&dataset=150831_barley_pseudomolecules
HORVU.MOREX.r3.2HG0133750.1	297	cl_16606	BART1_0-u09990.004	1666	297/297	"	1369	https://ics.hutton.ac.uk/eorna/search_ids.cgi?seq_name=BART1_0-u09990.004&dataset=150831_barley_pseudomolecules
HORVU.MOREX.r3.2HG0133750.1	297	cl_16606	BART1_0-u09990.003	1666	297/297	"	1369	https://ics.hutton.ac.uk/eorna/search_ids.cgi?seq_name=BART1_0-u09990.003&dataset=150831_barley_pseudomolecules
HORVU.MOREX.r3.2HG0133750.1	297	cl_16606	BART1_0-u09983.002	3077	297/297	"	2780	https://ics.hutton.ac.uk/eorna/search_ids.cgi?seq_name=BART1_0-u09983.002&dataset=150831_barley_pseudomolecules
HORVU.MOREX.r3.2HG0133750.1	297	cl_16606	BART1_0-u09983.001	3113	297/297	"	2816	https://ics.hutton.ac.uk/eorna/search_ids.cgi?seq_name=BART1_0-u09983.001&dataset=150831_barley_pseudomolecules
HORVU.MOREX.r3.4HG0355490.1	297	cl_16606	BART1_0-u27828.001	1342	297/297	"	1045	https://ics.hutton.ac.uk/eorna/search_ids.cgi?seq_name=BART1_0-u27828.001&dataset=150831_barley_pseudomolecules
HORVU.MOREX.r3.4HG0355570.1	297	cl_16606	BART1_0-u27861.013	3274	297/297	"	2977	https://ics.hutton.ac.uk/eorna/search_ids.cgi?seq_name=BART1_0-u27861.013&dataset=150831_barley_pseudomolecules
HORVU.MOREX.r3.4HG0355570.1	297	cl_16606	BART1_0-u27861.012	3027	297/297	"	2730	https://ics.hutton.ac.uk/eorna/search_ids.cgi?seq_name=BART1_0-u27861.012&dataset=150831_barley_pseudomolecules
HORVU.MOREX.r3.4HG0355570.1	297	cl_16606	BART1_0-u27861.009	5836	297/297	"	5539	https://ics.hutton.ac.uk/eorna/search_ids.cgi?seq_name=BART1_0-u27861.009&dataset=150831_barley_pseudomolecules
HORVU.MOREX.r3.4HG0355570.1	297	cl_16606	BART1_0-u27861.008	6152	297/297	"	5855	https://ics.hutton.ac.uk/eorna/search_ids.cgi?seq_name=BART1_0-u27861.008&dataset=150831_barley_pseudomolecules
HORVU.MOREX.r3.4HG0355570.1	297	cl_16606	BART1_0-u27861.007	5854	297/297	"	5557	https://ics.hutton.ac.uk/eorna/search_ids.cgi?seq_name=BART1_0-u27861.007&dataset=150831_barley_pseudomolecules
HORVU.MOREX.r3.4HG0355570.1	297	cl_16606	BART1_0-u27861.004	6143	297/297	"	5846	https://ics.hutton.ac.uk/eorna/search_ids.cgi?seq_name=BART1_0-u27861.004&dataset=150831_barley_pseudomolecules
HORVU.MOREX.r3.4HG0355570.1	297	cl_16606	BART1_0-u27861.006	5760	297/297	"	5463	https://ics.hutton.ac.uk/eorna/search_ids.cgi?seq_name=BART1_0-u27861.006&dataset=150831_barley_pseudomolecules
HORVU.MOREX.r3.4HG0355570.1	297	cl_16606	BART1_0-u27861.005	6812	297/297	"	6515	https://ics.hutton.ac.uk/eorna/search_ids.cgi?seq_name=BART1_0-u27861.005&dataset=150831_barley_pseudomolecules
…	…	…	…	…	…
HORVU.MOREX.r3.1HG0052560.1	2427	cl_1888	BART1_0-u03326.001	2631	2427/2427	Some evidence of expression in anthers	204	https://ics.hutton.ac.uk/eorna/search_ids.cgi?seq_name=BART1_0-u03326.001&dataset=150831_barley_pseudomolecules
HORVU.MOREX.r3.1HG0052580.1	2427	cl_1888	BART1_0-u03326.001	2631	2427/2427	Some evidence of expression in anthers	204	https://ics.hutton.ac.uk/eorna/search_ids.cgi?seq_name=BART1_0-u03326.001&dataset=150831_barley_pseudomolecules
HORVU.MOREX.r3.1HG0062340.1	2025	cl_1888	BART1_0-u04036.001	2656	2025/2025	Some evidence of expression in anthers and in microspores	631	https://ics.hutton.ac.uk/eorna/search_ids.cgi?seq_name=BART1_0-u04036.001&dataset=150831_barley_pseudomolecules
HORVU.MOREX.r3.1HG0062360.1	2403	cl_1888	BART1_0-u04036.001	2656	2403/2403	Some evidence of expression in anthers and in microspores	253	https://ics.hutton.ac.uk/eorna/search_ids.cgi?seq_name=BART1_0-u04036.001&dataset=150831_barley_pseudomolecules
HORVU.MOREX.r3.2HG0105790.1	2382	cl_1888	BART1_0-u07748.001	3018	2382/2382	Some evidence of expression in anthers and in microspores, elevated after stress treatment	636	https://ics.hutton.ac.uk/eorna/search_ids.cgi?seq_name=BART1_0-u07748.001&dataset=150831_barley_pseudomolecules
HORVU.MOREX.r3.3HG0246740.1	2367	cl_1888	BART1_0-u19256.001	2832	2367/2367		465	https://ics.hutton.ac.uk/eorna/search_ids.cgi?seq_name=BART1_0-u19256.001&dataset=150831_barley_pseudomolecules
HORVU.MOREX.r3.3HG0246750.1	2367	cl_1888	BART1_0-u19256.001	2832	2367/2367		465	https://ics.hutton.ac.uk/eorna/search_ids.cgi?seq_name=BART1_0-u19256.001&dataset=150831_barley_pseudomolecules
HORVU.MOREX.r3.3HG0246760.1	2367	cl_1888	BART1_0-u19256.001	2832	2367/2367		465	https://ics.hutton.ac.uk/eorna/search_ids.cgi?seq_name=BART1_0-u19256.001&dataset=150831_barley_pseudomolecules
HORVU.MOREX.r3.3HG0246940.1	2367	cl_1888	BART1_0-u19269.001	2714	2367/2367		347	https://ics.hutton.ac.uk/eorna/search_ids.cgi?seq_name=BART1_0-u19269.001&dataset=150831_barley_pseudomolecules
HORVU.MOREX.r3.4HG0400730.1	2454	cl_1888	BART1_0-u30732.001	3289	2454/2454	Evidence of expression across tissues broadly, in particular root and spore tissues	835	https://ics.hutton.ac.uk/eorna/search_ids.cgi?seq_name=BART1_0-u30732.001&dataset=150831_barley_pseudomolecules
HORVU.MOREX.r3.4HG0400740.1	2442	cl_1888	BART1_0-u30723.001	3102	2442/2442		660	https://ics.hutton.ac.uk/eorna/search_ids.cgi?seq_name=BART1_0-u30723.001&dataset=150831_barley_pseudomolecules
HORVU.MOREX.r3.1HG0000410.1	1122	cl_8856	BART1_0-u00044.001	1753	1122/1122	Evidence for expression in coleoptile	631	https://ics.hutton.ac.uk/eorna/search_ids.cgi?seq_name=BART1_0-u00044.001&dataset=150831_barley_pseudomolecules
HORVU.MOREX.r3.1HG0000450.1	1122	cl_8856	BART1_0-u00044.001	1753	1122/1122	Evidence for expression in coleoptile	631	https://ics.hutton.ac.uk/eorna/search_ids.cgi?seq_name=BART1_0-u00044.001&dataset=150831_barley_pseudomolecules
HORVU.MOREX.r3.1HG0000470.1	1122	cl_8856	BART1_0-u00044.001	1753	1122/1122	Evidence for expression in coleoptile	631	https://ics.hutton.ac.uk/eorna/search_ids.cgi?seq_name=BART1_0-u00044.001&dataset=150831_barley_pseudomolecules
HORVU.MOREX.r3.3HG0330610.1	1074	cl_8856	BART1_0-u58058.001	1933	1074/1074	Evidence for expression in coleoptile and various spike and leaf tissues	859	https://ics.hutton.ac.uk/eorna/search_ids.cgi?seq_name=BART1_0-u58058.001 &dataset=150831_barley_pseudomolecules
HORVU.MOREX.r3.3HG0330610.1	1074	cl_8856	BART1_0-u25916.003	1720	1074/1074	Evidence for expression in coleoptile, apical meristem, and various spike and leaf tissues	646	https://ics.hutton.ac.uk/eorna/search_ids.cgi?seq_name=BART1_0-u25916.003&dataset=150831_barley_pseudomolecules
HORVU.MOREX.r3.3HG0330630.1	1074	cl_8856	BART1_0-u58058.001	1933	1074/1074	Evidence for expression in coleoptile and various spike and leaf tissues	859	https://ics.hutton.ac.uk/eorna/search_ids.cgi?seq_name=BART1_0-u58058.001&dataset=150831_barley_pseudomolecules
HORVU.MOREX.r3.3HG0330630.1	1074	cl_8856	BART1_0-u25916.003	1720	1074/1074	Evidence for expression in coleoptile, apical meristem, and various spike and leaf tissues	646	https://ics.hutton.ac.uk/eorna/search_ids.cgi?seq_name=BART1_0-u25916.003&dataset=150831_barley_pseudomolecules
HORVU.MOREX.r3.3HG0330670.1	1074	cl_8856	BART1_0-u25916.003	1720	1074/1074	Evidence for expression in coleoptile, apical meristem, and various spike and leaf tissues	646	https://ics.hutton.ac.uk/eorna/search_ids.cgi?seq_name=BART1_0-u25916.003&dataset=150831_barley_pseudomolecules
